# Supplementary material for: Systematic review comparing uretero-enteric stricture rates between open cystectomy with ileal conduit, robotic cystectomy with extra-corporeal ileal conduit and robotic cystectomy with intra corporeal ileal conduit formation
Source: J Robot Surg. 2024 Feb 28;18(1):100. doi: 10.1007/s11701-024-01850-9 (PMC10899269; doi:10.1007/s11701-024-01850-9)
Supplement: Supplementary file 1 — Supplementary file1 (XLSX 84 KB) [file 11701_2024_1850_MOESM1_ESM.xlsx]

## Sheet: No duplicates 13.7
Title scopus	Title pubmed	Title embase
A modified ileal conduit technique in patients undergoing radical cystectomy: Single-centre experience
India Ink Tattooing of Ureteroenteric Anastomoses		Ureteroenteric Anastomotic Strictures Following Robotic Radical Cystectomy: Extracorporeal Versus Intracorporeal Approaches in the Indocyanine Green Era
Uretero-enteric Strictures After Robot Assisted Radical Cystectomy: Prevalence and Management Over Two Decades
Robot-assisted laparoscopic cystectomy with non-continent urinary diversion for neurogenic lower urinary tract dysfunction: Midterm outcomes
Optimizing decision-making process of benign uretero-enteric anastomotic stricture treatment after radical cystectomy
Initial experience with 161 extraperitoneal laparoscopic radical cystectomy procedures: Comparison with transabdominal laparoscopic radical cystectomy		Ureteroileal anastomosis stricture after urinary diversions performed by open, laparoscopic and robotic approaches Incidence and management in a tertiary care center
The perioperative and long-term outcomes of patients with variant histology bladder cancer undergoing radical cystectomy: A propensity score-matched analysis with pure urothelial carcinoma [Resultados perioperatorios y oncológicos a largo plazo de los pacientes con variantes histológicas de cáncer vesical sometidos a cistectomía radical: un análisis de emparejamiento por índices de propensión con…	Outcomes of Uretero-ileal Anastomosis in Bladder Cancer Cystectomies: Bricker vs. Wallace 1	The Pull-through Anastomosis of Ureter to Enteric Conduit (PAUTEC): A Novel Technique for Urinary Diversion:: Surgical Techniques in Urology
Is Anti-Reflux Anastomosis an Advantage in an Orthotopic Ileal Neobladder? A Systematic Review and Meta-Analysis		Detailed Analysis of Urinary Tract Infections after Robot-Assisted Radical Cystectomy
Initial Experience With Extraperitoneal Laparoscopic Radical Cystectomy With Pelvic Organ-Preserving and Orthotopic Neobladder Techniques for Bladder Cancer in Female Patients
Preliminary Surgical Outcomes After Single Incision Robotic Cystectomy (SIRC)
The cause analysis of benign uretero-ileal anastomotic stricture after radical cystectomy and urinary diversion
Efficacy and Safety of the “Trisection Method” Training System for Robot-Assisted Radical Cystectomy at a Single Institution in Japan
Robotic versus open cystectomy with ileal conduit for the management of neurogenic bladder: a comparative study		Robotic vs open surgical management of ureteroenteric anastomotic strictures: technical modifications to enhance success
Is it necessary to perform a retrosigmoid transposition of the left ureter in Bricker Ileal Conduit surgery?	Radical cystectomy and urinary diversion-what is important ?
Uretero-enteric stricture outcomes: secondary analysis of a randomised controlled trial comparing open versus robot-assisted radical cystectomy	Salvage cystectomy and ileal conduit urinary diversion as a last-line option for benign diseases-perioperative safety and postoperative health-related quality of life
Complications in urological surgery: Bladder surgery [Les complications chirurgicales en urologie adulte : chirurgie de la vessie
Diagnostic Urology, Urinary Diversion and Perioperative Care	Intracorporeal orthotopic neobladder formation: Why not to do it?
Management of hydronephrosis after radical cystectomy and urinary diversion for bladder cancer: A single tertiary center experience
Patient Selection and Outcomes of Urinary Diversion		Postoperative outcomes of Fast-Track-enhanced recovery protocol in open radical cystectomy: comparison with standard management in a high-volume center and Trifecta proposal
Robotic-Assisted Lower Genitourinary Tract Reconstruction
Robot-Assisted Laparoscopic Radical Cystectomy and Modified Y-Shaped Ileal Orthotopic Neobladder Reconstruction
A commentary on “Ureteral stents cannot decrease the incidence of ureteroileal anastomotic stricture and leakage: A systematic review and meta-analysis” (Int. J. Surg. 2021;93:106058)
Comparative analysis of Bricker versus Wallace ureteroenteric anastomosis and identification of predictors for postoperative ureteroenteric stricture
Variables affecting quality of life after Radical cystectomy and neobladder substitution: Egyptian National Cancer Institute experience [Variables affectant la qualité de vie après une cystectomie radicale et une substitution néovésicale : expérience de l'Institut national Egyptien du cancer
Robotic Repair of Ureteroenteric Stricture Following Radical Cystectomy: A Multi-Institutional Experience	Complications of Bricker ileal conduit urinary diversion: analysis of a series of 246 patients
Cystectomy and ileal conduit for neurogenic bladder: Comparison of the open, laparoscopic and robotic approaches
Long-Term Renal Function Following Radical Cystectomy for Bladder Cancer
Modification of the Indiana Pouch Ileo-Caecal Cutaneous Continent Urinary Diversion: Tubular Ileal Afferent Limb for Ureteral Anastomosis Has Low Stricture Rate and Allows Ileal Ureter Replacement
Early Warning Models to Predict the 90-Day Urinary Tract Infection Risk After Radical Cystectomy and Urinary Diversion for Patients With Bladder Cancer		Vaginal repair of nonradiogenic urogenital fistulas
Management of osteomyelitis of the pubic symphysis following urinary fistula in patients with radiation-induced urethral strictures after prostate cancer treatment
X-RAY ENDOSCOPIC TREATMENT IN PATIENTS WITH URETERAL ANASTOMOTIC OBLITERATION AFTER ORTHOTOPIC NEOBLADDER FORMATION
Contemporary management of benign uretero-enteric strictures after cystectomy: a systematic review	Feasibility and Safety of Stentless Uretero-Intestinal Anastomosis in Radical Cystectomy with Ileal Orthotopic Neobladder
Successful Multidisciplinary Repair of Severe Bilateral Uretero-Enteric Stricture with Inflammatory Reaction Extending to the Left Iliac Artery, after Robotic Radical Cystectomy and Intracorporeal Ileal Neobladder
Evaluation of Ureteroenteric Anastomotic Strictures after the Introduction of Robot-Assisted Radical Cystectomy with Intracorporeal Urinary Diversion: Results from a Large Tertiary Referral Center. Letter.
Evaluation of Ureteroenteric Anastomotic Strictures after the Introduction of Robot-Assisted Radical Cystectomy with Intracorporeal Urinary Diversion: Results from a Large Tertiary Referral Center. Reply.
Survival outcomes following radical cystectomy in patients with prior pelvic radiation for prostate cancer: A matched cohort analysis	External-internal nephro-uretero-ileal stents in patients with an ileal conduit: long-term results
Evaluating the impact of the learning curve on the perioperative outcomes of robot-assisted radical cystectomy with intracorporeal urinary diversion [Análisis del impacto de la curva de aprendizaje de la cistectomía radical asistida por robot con derivación urinaria intracorpórea sobre los resultados perioperatorios
Ureteroileal anastomosis stricture after urinary diversions performed by open, laparoscopic and robotic approaches. Incidence and management in a tertiary care center [Estenosis de la anastomosis ureteroileal en derivaciones urinarias realizadas mediante abordaje abierto, laparoscópico y robótico. Incidencia y manejo en un centro de tercer nivel
Retrosigmoid ileal conduit without transposition of the left ureter after open radical cystectomy for bladder cancer
Neuroendocrine tumor causing ureteral obstruction in a patient with prior ileal conduit
Three-port approach vs standard laparoscopic radical cystectomy with an ileal conduit: a single-centre retrospective study
Robotic Assisted Repair of Post-Ileal Conduit Parastomal Hernia: Technique and Outcomes
Impact of radiation on the incidence and management of ureteroenteric strictures: a contemporary single center analysis
Perioperative Outcomes of Robot-Assisted Radical Cystectomy with Intracorporeal Versus Extracorporeal Urinary Diversion		Role of static fluid MR urography in detecting post urinary diversion complications
Comparing the outcome of ileal conduit and transuretero-cutaneostomy urinary diversion after radical cystectomy: a retrospective cohort study	Ileal conduit and urinary stoma complications
Radical cystectomy: A review of techniques, developments and controversies
Management of upper urinary tract problems after radical cystectomy for urothelial carcinoma: Tips and tricks
Urinary diversions for benign and oncologic indications: What did we learn about short term complications in the last 24 months?
The Pull-through Anastomosis of Ureter to Enteric Conduit (PAUTEC): A Novel Technique for Urinary Diversion
Incidence, etiology, prevention and management of ureteroenteric strictures after robot-assisted radical cystectomy: A review of published evidence and personal experience	Ureteroileal anastomosis stricture after urinary diversions performed by open, laparoscopic and robotic approaches. Incidence and management in a tertiary care center
Technique selection of ureteroileal anastomosis in hautmann ileal neobladder with chimney modification: Reliability of patient-based selection strategy and its impact on ureteroentric stricture rate
A gravity-assisted approach to the management of urinary diversion: 99mTc-MAG3 diuresis renography with F + 10(sp) method	Incidence and risk factors of stomal complications in patients undergoing cystectomy with ileal conduit urinary diversion for bladder cancer
Robot-Assisted Cystectomy and Ileal Conduit for Neurogenic Bladder: Comparison of Extracorporeal vs Intracorporeal Urinary Diversion
Ureteral stents cannot decrease the incidence of ureteroileal anastomotic stricture and leakage: A systematic review and meta-analysis
Feasibility and safety of retrograde radical cystectomy under combined spinal and epidural anesthesia in high-risk and elderly patients a single surgeon experience
Ureteral Arterial Fistula – A Role for Open Operation in the 21st Century	Hand-assisted laparoscopic radical cystectomy and extracorporeal urinary diversion: experience with 31 cases
Salvage cystectomy and ileal conduit urinary diversion as a last-line option for benign diseases—perioperative safety and postoperative health-related quality of life	Ureterocutaneostomy: for whom and when?
A new technique in the treatment of ureteroenteric anastomosis stricture: Repair of ureteroenteric anastomosis stricture with low lombotomy incision (retroperitoneal approach)	Ureteroileal strictures after urinary diversion with an ileal segment-is there a place for endourological treatment at all?
Complex ureteral reconstruction in kidney transplantation	Prospective evaluation of laparoscopic assisted cystectomy and ileal conduit in advanced multiple sclerosis
Percutaneous Neoanastomosis Creation for an Ileal Conduit Ureteroenteric Occlusion using Radiofrequency Guidewire and Snare Target Technique
Effect of intracorporeal urinary diversion on the incidence of benign ureteroenteric stricture after cystectomy
Comparison of renal function after open radical cystectomy, extracorporeal robot assisted radical cystectomy, and intracorporeal robot assisted radical cystectomy
Endoscopic Procedures in the Treatment of Ureteroenteric Anastomotic Strictures: A Systematic Review and Meta-Analysis
Evaluation of Ureteroenteric Anastomotic Strictures after the Introduction of Robot-Assisted Radical Cystectomy with Intracorporeal Urinary Diversion: Results from a Large Tertiary Referral Center
Ureteroenteric anastomosis in orthotopic neobladder creation: do urinary tract infections impact stricture rate?	Complications After Ileal Urinary Derivations
Functional results of hautmann neobladder with chimney modifcation and wallace ureteroileal anastomosis: initial experience with 22 patients
Intracorporeal Urinary Diversion in Robotic Radical Cystectomy
Safety of decreasing ureteral stent duration following radical cystectomy
Techniques of Robotic Urinary Tract Reconstruction: A Complete Approach
Urinary diversions for radical cystectomy: a review of complications and their management
Robotic-assisted genitourinary reconstruction: current state and future directions	Short-term and long-term outcomes of intracorporeal "V-O manner" ureter-ileal anastomosis in robotic-assisted laparoscopic radical cystectomy with urinary diversion: a retrospective cohort study
Cumulative incidence of ureteroenteric strictures after radical cystectomy in a population-based Swedish cohort
Surgical technique of uretero-ileal anastomosis in patients with bilateral duplex ureters undergoing radical cystectomy and ileal conduit urinary diversion: initial experience
Current evidence for robotic surgery in radical cystectomy
Study of modified technique of ileal neobladder-Frog neobladder		Long-term urodynamic and functional analysis of orthotopic "W" ileal neobladder following radical cystectomy
Long-Term Outcomes of Laser Incision and Triamcinolone Injection for the Management of Ureteroenteric Anastomotic Strictures
Complications of ileal conduits after radical cystectomy: Interven-tional radiologic management
Combined antegrade and retrograde endoscopic treatment of complete ureteroenteric obstruction following cystectomy with ileal conduit: A case report
intracorporeal versus extracorporeal urinary diversion after robotic-assisted radical cystectomy: evidence from a systematic review and pooled analysis of observational studies
Laparoscopic radical cystectomy with extracorporeal urinary diversion: an Italian single-center experience with 10-year outcomes	Complications of Ileal Conduits after Radical Cystectomy: Interventional Radiologic Management
Intracorporeal urinary diversion during robot-assisted radical cystectomy using indocyanine green
Predictors of Benign Ureteroenteric Anastomotic Strictures After Radical Cystectomy and Urinary Diversion
Uretero-Enteric Anastomotic Stricture Following Radical Cystectomy: A Comparison of Open, Robotic Extracorporeal, and Robotic Intracorporeal Approaches	Comparison of perioperative outcomes and complications of robot assisted radical cystectomy with extracorporeal vs intracorporeal urinary diversion
Near-infrared Fluorescence Imaging of Ureters With Intravenous Indocyanine Green During Radical Cystectomy to Prevent Ureteroenteric Anastomotic Strictures
Initial clinical experience and follow-up outcomes of treatment for ureteroileal anastomotic stricture with Allium coated metal ureteral stent
Complication rate after cystectomy following pelvic radiotherapy: an international, multicenter, retrospective series of 682 cases	Functional results of hautmann neobladder with chimney modification and wallace ureteroileal anastomosis: initial experience with 22 patients
Robotic vs. open surgical management of ureteroenteric anastomotic strictures: technical modifications to enhance success
A systematic review and meta-analysis of the long-term outcomes of ileal conduit and orthotopic neobladder urinary diversion
Comparison of a significant decline in the glomerular filtration rate between ileal conduit and ileal neobladder urinary diversions after radical cystectomy: A propensity score-matched analysis
Perioperative and oncological outcomes of laparoscopic radical cystectomy with intracorporeal versus extracorporeal ileal conduit: A matched-pair comparison in a multicenter cohort in Japan
Arterioureteral Fistula in the Setting of an Indwelling Ureteral Stent, Ileal Conduit and History of Pelvic Radiation
Modified wallace anastomotic technique reduces ureteroenteric stricture rates after ileal conduit urinary diversion	A new ureteroileal anastomosis technique in modified ileal orthotopic bladder substitution after radical cystectomy
Robotic radical cystectomy with intracorporeal urinary diversion: Beyond the initial experience
Long-term evaluation of modified orthotopic Y-shaped ileal neobladder (Tanta pouch) with left retro-colic chimney
The mystery of the ureteric stent in the lumen of the terminal ileum
The feasibility and efficacy of total laparoscopic radical cystectomy with intracorporeal Xing's orthotopic neobladder
Persistent, long-term risk for ureteroenteric anastomotic stricture formation: The case for long term follow-up
Pelvic fracture urethral injuries associated with rectal injury: A review of acute and definitive urologic and bowel management with long term outcomes
A Population-based Study of Ureteroenteric Strictures After Open and Robot-assisted Radical Cystectomy	Functional Results, Complications Associated with the Serosa-lined Tunnel, and Quality of Life with a Cross-folded Ileal Reservoir Combined with an Afferent Tubular Isoperistaltic Segment for Heterotopic Continent Urinary Diversion: An Observational Long-term Cohort Analysis
Analysis of influencing factors of ureteral anastomotic stenosis following urinary diversion after laparoscopic radical cystectomy
Characterization of a learning curve for robotic cystectomy with intracorporeal urinary diversion at two institutions using the cumulative sum (CUSUM) method
Internal double-J stent was associated with a lower incidence of ureteroileal anastomosis stricture than external ureteral catheter for patients undergoing radical cystectomy and orthotopic neobladder: A systematic review and meta-analysis	Interventional radiology methods of treating ureteral strictures developed on anastomoses after the radical cystectomy in Mainz pouch II and ileal conduit derivation
Urinary diversions: a primer of the surgical techniques and imaging findings
End-to-end ureteroureteroanastomosis with unilateral nephrostomy: revival of a forgotten technique suitable for a modern context?
Robot-assisted repair for ureteroileal anastomosis stricture after cystectomy: technical points
Iliac-Ileal Conduit Fistula
Internal hernia from the interureteric space after robot-assisted radical cystectomy and urinary diversion: Two case reports
Robot-assisted Vescica Ileale Padovana: A New Technique for Intracorporeal Bladder Replacement Reproducing Open Surgical Principles	Detour technique, Dipping technique, or Ileal bladder flap technique for surgical correction of uretero-ileal anastomotic stricture in orthotopic ileal neobladder
Use of indocyanine green to minimise uretero-enteric strictures after robotic radical cystectomy
Comparison of perioperative outcomes and complications of robot assisted radical cystectomy with extracorporeal vs intracorporeal urinary diversion [Comparación de los resultados perioperatorios de la cistectomía radical asistida por robot con derivación urinaria extracorpórea vs. intracorpórea
A new modification of tubeless cutaneous ureterostomy following radical cystectomy
Effect of treatment modality on long term renal functions in patients with muscle invasive bladder cancer
Neovejiga ortotópica intracorpórea: ¿Por qué no hacerlo? [Intracorporeal orthotopic neobladder formation: Why not to do it?	Evaluating the impact of the learning curve on the perioperative outcomes of robot-assisted radical cystectomy with intracorporeal urinary diversion
Robot-assisted surgery for benign distal ureteral strictures: step-by-step technique using the SP ® surgical system
Long-term changes in renal function, blood electrolyte levels, and nutritional indices after radical cystectomy and ileal conduit in patients with bladder cancer	Cystectomy for patients with Hunner-type interstitial cystitis at a tertiary referral center in Japan
Safe transition from extracorporeal to intracorporeal urinary diversion following robot-assisted cystectomy: a recipe for reducing operative time, blood loss and complication rates
Re: Lessons from 151 Ureteral Reimplantations for Postcystectomy Ureteroenteric Strictures: A Single-Center Experience over a Decade	Ureteroenteric anastomotic strictures after radical cystectomy-does operative approach matter?
Retrosigmoid Versus Traditional Ileal Conduit for Urinary Diversion After Radical Cystectomy
Real-time indocyanine green angiography with the SPY fluorescence imaging platform decreases benign ureteroenteric strictures in urinary diversions performed during radical cystectomy	Laparoscopic Management of Ureteroileal Anastomosis Strictures: Initial Experience
Predictors of postoperative complications after robot-assisted radical cystectomy with extracorporeal urinary diversion
Response to editorial comment "A retrosigmoid ileal conduit might prevent ureteroileal anastomotic stricture after ileal conduit diversion"
A prospective study of the utility of a routine ‘loopogram’ at three months for the early detection of anastomotic stricture post-cystectomy and conduit urinary diversion
Management of ureteric duplications identified during robotic cystectomy and intracorporeal urinary diversion
Impact of Thermo-Expandable Memokath Ureteral Stent on Renal Function in the Management of Ureteroileal Anastomotic Stricture
Bilateral Ureteroenteric Strictures: A Case of the “Reverse 7”
Complications within 90 days after radical cystectomy for bladder cancer: results of a multicenter prospective study in Japan
Ureteric stricture rates and management after robot-assisted radical cystectomy: a single-centre observational study
Re: Preoperatively Dilated Ureters are a Specific Risk Factor for the Development of Ureteroenteric Strictures after Open Radical Cystectomy and Ileal Neobladder: R. E. Hautmann, R. de Petriconi, A. Kahlmeyer, M. Enders and B. Volkmer J Urol 2017; 198: 1098–1106.
Radical cystectomy and urinary diversion—what is important ? [Radikale Zystektomie und Harnableitung – worauf kommt es an?
Does the site of the orthotopic neobladder outlet matter? A prospective randomized comparative study
Ureteroileal bypass: A new technic to treat ureteroenteric strictures in urinary diversion	Transnephrostomic Indocyanine Green-Guided Robotic Ureteral Reimplantation for Benign Ureteroileal Strictures After Robotic Cystectomy and Intracorporeal Neobladder: Step-By-Step Surgical Technique, Perioperative and Functional Outcomes
Updates on Robotic Intracorporeal Urinary Diversions
Urosymphyseal Fistulas Resulting From Endoscopic Treatment of Radiation-induced Posterior Urethral Strictures
Clinical utility of upper urinary tract reconstruction by ileal-ureter substitution
The effects of recreational ketamine cystitis on urinary tract reconstruction – a surgical challenge
Surgical Complications of Urinary Diversion
Robotic Cystectomy with Intracorporeal Urinary Diversion: Review of Current Techniques and Outcomes
Male Neobladder
Transuretero ureterostomy: Current state of the problem and its place in oncological urology	Variables affecting quality of life after Radical cystectomy and neobladder substitution: Egyptian National Cancer Institute experience
Preoperatively Dilated Ureters are a Specific Risk Factor for the Development of Ureteroenteric Strictures after Open Radical Cystectomy and Ileal Neobladder	Robotic repair of post-cystectomy ureteroileal anastomotic strictures: techniques for success
Feasibility of expert and crowd-sourced review of intraoperative video for quality improvement of intracorporeal urinary diversion during robotic radical cystectomy	The Use of a Metal Stent in the Treatment of Ureteral Stricture in a Patient Who Had Undergone Radical Cystectomy with the Creation of an Ileal Conduit
Long-term third-party assessment of results after continent cutaneous diversion with Lundiana pouch
Natural History, Predictors and Management of Ureteroenteric Strictures after Robot Assisted Radical Cystectomy
Editorial Comment
Simultaneous antegrade and retrograde endoscopic treatment of non-malignant ureterointestinal anastomotic strictures following urinary diversion	Management of neobladder complications: endoscopy comes first
Ureteroenteric anastomotic revision as initial management of stricture after urinary diversion	Validation of the effectiveness of a modified Studer orthotopic neobladder in a single center after 3 years of its application
Reconstructive Management Options of Delayed Complications Following Bladder Outlet Surgery
Intentional Omission of Ureteral Stents During Robotic-assisted Intracorporeal Ureteroenteric Anastomosis: Is It Safe and Feasible?
Outcomes Following First-line Endourologic Management of Ureteroenteric Anastomotic Strictures After Urinary Diversion: A Single-center Study
Biphasic decline in renal function after radical cystectomy with urinary diversion	Ureteroarterial Fistula in a Patient with an Ileal Conduit and Chronic Nephroureteral Catheter
Antegrade repositioning of Memokath stent in malignant ureteroileal anastomotic stricture
Diabetes and elevated urea level predict for uretero-ileal stricture after radical cystectomy and ileal conduit formation
Lessons from 151 ureteral reimplantations for postcystectomy ureteroenteric strictures: A single-center experience over a decade
Urological complications after cystectomy as part of pelvic exenteration are higher than that after cystectomy for primary bladder malignancy
A study of intestinal complications arising from urinary diversion	Laparoscopic radical cystectomy with orthotopic ileal neobladder: a report of 85 cases
Combined endoscopic resolution of iatrogenic stricture in an ureterosigmoidostomy [Resolución endoscópica combinada de una estenosis yatrógena en una ureterosigmoidostomía
Treatment of ureteral anastomotic strictures with reimplantation and survival after cystectomy and urinary diversion	Evaluation of Ureteroenteric Anastomotic Strictures after the Introduction of Robot-Assisted Radical Cystectomy with Intracorporeal Urinary Diversion: Results from a Large Tertiary Referral Center. Letter
Management of Ureteroenteric Stricture: Predictive Modeling to Compare Cost	Evaluation of Ureteroenteric Anastomotic Strictures after the Introduction of Robot-Assisted Radical Cystectomy with Intracorporeal Urinary Diversion: Results from a Large Tertiary Referral Center. Reply
Evaluation of conservative approach in the management of ureteroenteric strictures following radical cystectomy with Bricker ileal conduit: a single-center experience
Malignant ureteroenteric anastomotic stricture following radical cystectomy with urinary diversion: Patterns, risk factors, and outcomes
Patients with an Orthotopic Low Pressure Bladder Substitute Enjoy Long-Term Good Function
External stent versus double J drainage in patients with radical cystectomy and orthotopic urinary diversion: A randomized controlled trial
Functional evaluation of a modified Studer ileal neobladder
Robotic cystectomy and intracorporeal stoma formation: Robotic management of ureteric strictures
Getting out of a tight spot: An overview of ureteroenteric anastomotic strictures	Evolution in technique of robotic intracorporeal continent catheterizable pouch after cystectomy
Long-term Functional, Urodynamic, and Metabolic Outcome of a Modified Orthotopic Neobladder Created With a Short Ileal Segment: Our 5-year Experience
Perioperative and long-term surgical complications for the Indiana pouch and similar continent catheterizable urinary diversions
Internal versus external ureteric stents for uretero-ileal anastomosis after laparoscopic radical cystectomy with orthotopic neobladder: A prospective comparative study
The Long-Term Follow-Up and Complications Associated with Urinary Diversion in the Cancer Survivor
Reply by authors
Reoperations following robot-assisted radical cystectomy: A decade of experience
Cystectomy and urinary diversion for the management of a devastated lower urinary tract following prostatic cryotherapy and/or radiotherapy
Studer orthotopic neobladder: A modified surgical technique
Segmental ureteroileal conduit resection for the treatment of distal upper urinary tract recurrence of bladder cancer following cystectomy
Febrile urinary tract infection after radical cystectomy and ileal neobladder in patients with bladder cancer
Critical Analysis of Hospital Readmission and Cost Burden after Robot-Assisted Radical Cystectomy	Laparoscopic radical cystectomy with orthotopic ileal neobladder in the female: report of 14 cases
Use of the Memokath Urethral Stent in the management of ileal conduit stomal stenosis
Continent cutaneous diversion
Long-term complications of urinary diversion
Is continent cutaneous urinary diversion a suitable alternative to orthotopic bladder substitute and ileal conduit after cystectomy?	Robotic assisted radical cystectomy: short to medium-term oncologic and functional outcomes
An improved technique for bladder cancer: Pure laparoscopic radical cystectomy with orthotopic U-shape ileal neobladder using titanium staples
Robot-assisted intracorporeal pyramid neobladder
Robotic intracorporeal continent cutaneous urinary diversion: Primary description
The "i-Pouch": Results of a new ileal neobladder technique	Long-term outcome of ureterosigmoidostomy: an analysis of patients with >10 years of follow-up
10 YEARS' EXPERIENCE IN USING DIRECT URETEROINTESTINAL ANASTOMOSIS IN URINARY INTESTINAL DIVERSION AFTER RADICAL AND SIMPLE CYSTECTOMY
The devastated bladder outlet: Treatment options
Ureteroenteric Strictures after Open Radical Cystectomy and Urinary Diversion: The University of Southern California Experience
Radical Cystectomy for Bladder Cancer in Patients with and Without a History of Pelvic Irradiation: Survival Outcomes and Diversion-related Complications	The effects of recreational ketamine cystitis on urinary tract reconstruction - a surgical challenge
Comparative impact of continent and incontinent urinary diversion on long-term renal function after radical cystectomy in patients with preoperative chronic kidney disease 2 and chronic kidney disease 3a
Trends in renal function after radical cystectomy and ileal conduit diversion: New insights regarding estimated glomerular filtration rate variations
Bricker versus Wallace anastomosis: A meta-analysis of ureteroenteric stricture rates after ileal conduit urinary diversion
Total bladder and posterior urethral reconstruction: Salvage technique for defunctionalized bladder with recalcitrant posterior urethral stenosis	Does the site of the orthotopic neobladder outlet matter? A prospective randomized comparative study
Robot-assisted radical cystectomy: Extracorporeal vs intracorporeal urinary diversion
The effect of length of ureteral resection on benign ureterointestinal stricture rate in ileal conduit or ileal neobladder urinary diversion following radical cystectomy	A gravity-assisted approach to the management of urinary diversion: (99m)Tc-MAG3 diuresis renography with F + 10(sp) method
Laparoscopic radical cystectomy with intracorporeal orthotopic ileal neobladder: Technique and clinical outcomes
Functional and clinicopathologic outcomes using a modified vescica ileale padovana technique
Detour technique, Dipping technique, or IIeal bladder flap technique for surgical correction of uretero-ileal anastomotic stricture in orthotopic ileal neobladder
Randomized Trial of Studer Pouch versus T-Pouch Orthotopic Ileal Neobladder in Patients with Bladder Cancer
Santosh PGI pouch: A new innovation in urinary diversion
Squamous cell carcinoma of suprapubic cystostomy tract in a male with locally advanced primary urethral malignancy
Standardized analysis of complications after robot-assisted radical cystectomy: Korea university hospital experience
Progressive ureteral dilations and retrograde placement of single-j stent guided by flexible cystoscope for management of ureteroenteral anastomotic stricture in patients after radical cystectomy and bricker urinary diversion
Questions and concerns of robotic approaches to bladder cancer surgery
History of minimally invasive techniques for radical cystectomy with urinary diversion
Bladder tuberculosis stage 4: how to restore urination?
Radical cystectomy and ileal orthotopic bladder substitution after radical retropubic prostatectomy: Functional and oncological results
Long-term renal function outcomes after radical cystectomy
Functional and clinical outcome of ileal (Studer) neo-bladder reconstruction: Single centre experience from Pakistan	The twisted diversion: a paralyzing complication
Technique selection of Bricker or Wallace ureteroileal anastomosis in ileal conduit urinary diversion: A strategy based on patient characteristics	Robot-Assisted Nephroureterectomy for Upper Tract Urothelial Carcinoma in a Patient with an Ileal Conduit
Incidence and risk factors of 30-day early and 90-day late morbidity and mortality of radical cystectomy during a 13-year follow-up: A comparative propensity-score matched analysis of complications between neobladder and ileal Conduit	Management of a ureteric stricture post ureteroileal anastomosis of a renal transplant
Total cystectomy and W-shaped orthotopic ileal neobladder for bladder cancer
Simple modification in Hautmann neobladder to carry out left ureteroileal anastmosis without mobilization of the ureter	Urinary diversion: 30 years experience of a single centre in Republic of Macedonia
Seminal-sparing cystectomy: Technical evolution and results over a 20-year period
Current indications and results of orthotopic ileal neobladder for bladder cancer
Continence outcomes after treatment of recalcitrant postprostatectomy bladder neck contracture and review of the literature
Comparison of early postoperative morbidity after robot-assisted and open radical cystectomy: Results of a prospective observational study
Oncologic outcome after laparoscopic radical cystectomy without neoadjuvant or adjuvant therapy with a median follow-up of 32 months
Impact of complications and bladder cancer stage on quality of life in patients with different types of urinary diversions
Surveillance of patients with bladder cancer following cystectomy: Yield of CT urography
Is There a Role for Augmentation With or Without Catheterizable Stomas in the Surgical Management of Patients With Lower Genitourinary Malignancy?	Prospective study of the results of ureterointestinal anastomosis in 100 patients after the Hautmann ileal neobladder with double chimney
Editorial comment	Synchronous panniculectomy with stomal revision for obese patients with stomal stenosis and retraction
Downstream complications following urinary diversion	Robot-assisted surgery for benign distal ureteral strictures: step-by-step technique using the SP(®) surgical system
The impact of running versus interrupted anastomosis on ureterointestinal stricture rate after radical cystectomy	Complications of urinary diversion after radiotherapy
Ureteroileal strictures after urinary diversion with an ileal segment - Is there a place for endourological treatment at all?
Re: Ureteroenteric anastomotic strictures after radical cystectomy - Does operative approach matter?
Radical cystectomy and orthotopic urinary reconstruction in patients with bladder cancer after renal transplantation: Clinical outcomes and description of technique	Simplified laparoscopic radical cystectomy with orthotopic ileal neobladder creation in a porcine model
The studer orthotopic neobladder: Long-term (more than 10 years) functional outcomes, urodynamic features, and complications
Ileal conduit post radical cystectomy: Modifications of the technique	A multidisciplinary case of ureteroiliac fistula after radical cystectomy
Evaluation of open and laparoscopic radical cystoprostatectomy combined with orthotopic neobladder: A single-surgeon experience
Comparison of seromuscular tunnel and split-cuff nipple antireflux ureteroenteral anastomosis techniques in orthotopic taenia myectomy sigmoid neobladder: A prospective, randomized study
Use of nonabsorbable staples for urinary diversion: A step in the wrong direction
Editorial comment	Annular rectal constriction caused by infiltrating bladder carcinoma: a case report
Long term complications after radical cystoprostatectomy with orthotopic diversion in male patients: Preliminary experience
Robotic Versus Open Radical Cystectomy: Identification of Patients who Benefit from the Robotic Approach
Ureteroenteric anastomotic strictures after radical cystectomy - Does operative approach matter?
Perugia ileal neobladder: Functional results and complications
Our experiences with robot-assisted laparoscopic radical cystectomy: Orthotopic neobladder by the suprapubic incision method	The Use of a Polytetrafluoroethylene Membrane-Covered Stent in the Management of Urine Extravasation After Radical Cystectomy and Ileal Conduit Formation
Robotic intracorporeal orthotopic ileal neobladder: Replicating open surgical principles	Experiences with radical cystectomy combined with urinary diversion by ureteral sigmapouch (Mainz-pouch II) in bladder cancer patients
Results of radical cystectomy with Mainz pouch II diversion (single institution experience)	Endoureterotomy by intraluminal invagination for nonmalignant ureterointestinal anastomotic strictures: description of a new surgical technique and long-term followup
Fast-track surgery and technical nuances to reduce complications after radical cystectomy and intestinal urinary diversion with the modified Indiana pouch
Functional outcomes and complications in patients with bladder cancer undergoing robotic-assisted radical cystectomy with extracorporeal Indiana pouch continent cutaneous urinary diversion
Prospective study of the results of ureterointestinal anastomosis in 100 patients after the Hautmann ileal neobladder with double chimney [Étude prospective chez 100 patients des résultats de la technique d'anastomose urétéro-iléale en double cheminée dans la néovessie de Hautmann	Laparoscopic radical cystectomy with extracorporeal creation of a "Y" shaped orthotopic ileal neobladder using non-reabsorbable mechanical suture (Fontana)
Robot-assisted repair of ureteroileal anastomosis strictures: Initial cases and literature review	Use of double J ureteral stent as an alternative to prevent ureteroileal anastomosis stricture in orthotopic bladder substitution
Bladder cancer	Replacement enterocystoplasty in man (except Hautmann): principles and technical considerations
Long-term renal function after urinary diversion by ileal conduit or orthotopic ileal bladder substitution
Complications and long-term results of salvage cystectomy after failed bladder sparing therapy for muscle invasive bladder cancer	Re: Preoperatively Dilated Ureters are a Specific Risk Factor for the Development of Ureteroenteric Strictures after Open Radical Cystectomy and Ileal Neobladder: R. E. Hautmann, R. de Petriconi, A. Kahlmeyer, M. Enders and B. Volkmer J Urol 2017;198:1098-1106
Robotic and laparoscopic high extended pelvic lymph node dissection during radical cystectomy: Technique and outcomes
A novel technique of ureterointestinal anastomosis for urinary diversion
Complications after robot-assisted radical cystectomy with urinary diversion: New approach same old foe	Placement of dual double-J stents following high-pressure balloon angioplasty for treatment of ureter-ileum bladder anastomosis stricture
[Strategy in preventing of uretero-intestinal anastomosis strictures in patients with low-pressure intestinal neobladder. [Strategia postepowania w zapobieganiu zwezeniom zespolenia moczowodowo- jelitowego u chorych z niskociśnieniowym pecherzem jelitowym.
Ureteral stents placed at the time of urinary diversion decreases postoperative morbidity
Wallace direct versus anti-reflux Le Duc ureteroileal anastomosis: Comparative analysis in modified Studer orthotopic neobladder reconstruction	Technical features of intestinal ureteroplasty. art 6: simultaneous ureteral and bladder substitution
Orthotopic neobladder reconstruction after radical cystectomy in patients with a solitary functioning kidney: Clinical outcome and evaluation	Bilateral Ureteroenteric Strictures: A Case of the "Reverse 7"
Robotic-assisted reconstructive urology	The "B-bladder"-an ileocolonic neobladder with a chimney: surgical technique and long-term results
Urinary retention after orthotopic neobladder substitution in females	Strategy in preventing of uretero-intestinal anastomosis strictures in patients with low-pressure intestinal neobladder
Experience with ureteroenteric strictures after radical cystectomy and diversion: Open surgical revision	Ureteric and bladder involvement of deep pelvic endometriosis. Value of multidisciplinary surgical management
The Z-shaped ileal neobladder after radical cystectomy: An 18 years experience with 329 patients
CT urography: Review of technique and spectrum of diseases	The perioperative and long-term outcomes of patients with variant histology bladder cancer undergoing radical cystectomy: A propensity score-matched analysis with pure urothelial carcinoma
Robotic radical anterior pelvic exenteration: The UCI experience
Modified N-shaped ileal neobladder after radical cystectomy	Giant stone in a Bricker urinary diversion. Obstruction uropathy as the presenting form
Improving selection of appropriate urinary diversion following radical cystectomy for bladder cancer
25 years of experience with 1,000 neobladders: Long-term complications	Ureteral surgery performed by a university gynecologic oncology service
Clinical studies of modified chimney method of uretero-ileal anastomosis in the orthotopic neobladder
Radical cystectomy and orthotopic bladder substitution using ileum	Ileal Neobladder With Mucous Plugs as a Cause of Obstructive Acute Kidney Injury Requiring Emergent Hemodialysis
Continent catheterizable umbilical low-pressure intestinal pouch with split ileal end seromuscular anti-reflux technique
Analysis of early complications of robotic-assisted radical cystectomy using a standardized reporting system	The use of laser technology for the treatment of ureterointestinal stenosis
[Placement of dual double-J stents following high-pressure balloon angioplasty for treatment of ureter-ileum bladder anastomosis stricture.	Combined endoscopic resolution of iatrogenic stricture in an ureterosigmoidostomy
Laparoscopic radical cystectomy with extracorporeal creation of a "y" shaped orthotopic ileal neobladder using non-reabsorbable mechanical suture (Fontana) [Cistectomía radical laparoscópica con confección extracorpórea de neovejiga ortotópica ileal en forma de "y" usando sutura mecánica no reabsorbible (Fontana)
Studer orthotopic ileal bladder substitute construction - Surgical technique and complication management: One-center and 12-year experience	Re: Ureteroenteric anastomotic strictures after radical cystectomy--does operative approach matter?: C. B. Anderson, T. M. Morgan, S. Kappa, D. Moore, P. E. Clark, R. Davis, D. F. Penson, D. A. Barocas, J. A. Smith, Jr., M. S. Cookson and S. S. Chang. J Urol 2013; 189: 541-547
Ureteroileal anastomosis with intraluminal visualization: Technique and outcomes	Restorative surgery after combined and extensive radical operations on pelvic organs
Management of surgical and radiation induced rectourethral fistulas with an interposition muscle flap and selective buccal mucosal onlay graft
Ileal Conduit as the Standard for Urinary Diversion After Radical Cystectomy for Bladder Cancer
Continent Catheterizable Pouches for Urinary Diversion
Robot-assisted intracorporeal ileal conduit: Marionette technique and initial experience at Roswell Park Cancer Institute
Is the incidence of uretero-intestinal anastomotic stricture increased in patients undergoing radical cystectomy with previous pelvic radiation?
Identification and management of emptying failure in male patients with orthotopic neobladders after radical cystectomy for bladder cancer
Neovesical-urethral anastomotic stricture successfully treated by ureteral dilation balloon catheter
Editorial comment
Role of CT in postoperative evaluation of patients undergoing urinary diversion
Long-term outcome of ureterosigmoidostomy: An analysis of patients with &gt;10 years of follow-up
Effects on renal function of obstructive and nonobstructive dilatation of the upper urinary tract in ileal neobladders with refluxing ureteroenteric anastomoses
Comparison of hand-assisted laparoscopic and open radical cystectomy for bladder cancer
Comparison between a serous-lined extramural tunnel and T-limb ileal procedure as an antireflux technique in orthotopic ileal substitutes: A prospective randomized trial
Ureteroileocecal Appendicostomy Based Urinary Reservoir in Irradiated and Nonirradiated Patients
Neovesical-Urethral Anastomotic Stricture Due to External Suture Migration
Neobladder reconstruction following radical cystoprostatectomy for invasive bladder cancer
CT findings in urinary diversion after radical cystectomy: Postsurgical anatomy and complications
Use of double J ureteral stent as an alternative to prevent ureteroileal anastomosis stricture in orthotopic bladder substitution [Étude comparative du drainage urétéral par sonde double J ou sonde urétérale après cystectomie-entéroplastie
Forming of straight urointestinal anastomosis at enteric replacement of urinary bladder
Hand-assisted laparoscopic radical cystectomy and extracorporeal urinary diversion: Experience with 31 cases: Original article: Clinical investigation
Ureterointestinal strictures following Bricker ileal conduit: Management via a percutaneous approach
Parasites of urological importance
Surgical Complications Following Radical Cystectomy and Orthotopic Neobladders in Women
Open surgical repair of ureteral strictures and fistulas following radical cystectomy and urinary diversion
A case of adenocarcinoma of the urinary bladder arising 45 years after ileal replacement of ureter for tuberculous ureteral stricture
Our experience with salvage genitourinary fistulae repair: Technique and outcomes
To stent or not to stent perioperatively the ureteroileal anastomosis of ileal orthotopic bladder substitutes and ileal conduits? Results of a prospective randomized trial
The S-shaped orthotopic ileal neobladder substitute incorporating a new seromuscular antireflux technique (split ileal end) in a series of 50 patients
Neovesical-urethral anastomotic stricture after orthotopic urinary diversion: Presentation and management
Is there any evidence that one continent diversion is any better than any other or than ileal conduit?
Orthotopic ileal neobladder in treatment of bladder cancer: A report of 61 cases
Treatment of ureterointestinal anastomotic strictures by diathermal or cryoplastic dilatation
A Comparison of the Bricker Versus Wallace Ureteroileal Anastomosis in Patients Undergoing Urinary Diversion for Bladder Cancer
Stoma and Anastomotic Complications of Ileal Conduit Diversion
Management of Benign Ureteral Strictures Following Radical Cystectomy and Urinary Diversion for Bladder Cancer
Evaluation of direct versus non-refluxing technique and functional results in orthotopic Y-ileal neobladder after 12 years of follow upInvestigation
Does Body Mass Index Affect Outcome After Reconstruction of Orthotopic Neobladder?
The double wire technique: An improved method for treating challenging ureteroileal anastomotic strictures and occlusions
Interventional radiology methods of treating ureteral strictures developed on anastomoses after the radical cystectomy in Mainz pouch II and ileal conduit derivation.
Urinary diversion: 30 years experience of a single centre in Republic of Macedonia.
Delayed spontaneous rupture of an orthotopic ileal neobladder
Comparison of the complications and urodynamic parameters for orthotopic bladder substitution with using ileocolic or ileal segments after radical cystectomy
Replacement enterocystoplasty in man (except Hautmann): principles and technical considerations [Entérocystoplastie de substitution chez l'homme (Hautmann exclu) : principes et applications techniques
Ureteric and bladder involvement of deep pelvic endometriosis. Value of multidisciplinary surgical management [Atteinte urétérale et vésicale de l'endomé triose pelvienne profonde. Intérêt de la prise en charge chirurgicale multidisciplinaire
Neobladder Emptying Failure in Males: Incidence, Etiology and Therapeutic Options
Experiences with radical cystectomy: Combined with urinary deviation by sigmapouch (Mainz-pouch II) in bladder cancer patients [Tapasztalataink radikális cystectomia és egy ülésben végzett ureter-sigmatasak (Mainz-pouch II) típusú vizeletdeviációval hólyagrákos betegekeben
EUS-guided FNA for the diagnosis of recurrent bladder cancer through the ileal conduit: a novel approach
Magnetic Resonance Urethrography in Comparison to Retrograde Urethrography in Diagnosis of Male Urethral Strictures: Is It Clinically Relevant?
Long-term effects of ileal conduit urinary diversion on upper urinary tract in bladder cancer
Evaluation of Ureterointestinal Anastomosis: Wallace vs Bricker
A randomized study comparing an antireflux system with a direct ureteric anastomosis in patients with orthotopic ileal neobladders
A modified sigma-rectum pouch (Mainz pouch II) technique: Analysis of outcomes and complications on 220 patients
Alteration in renal function for patients with ileal conduit and ileal orthotopic neobladder
Results of chimney modification technique in ureterointestinal anastomosis of Hautmann ileal neobladder in bladder cancer
Refluxing chimney versus nonrefluxing LeDuc ureteroileal anastomosis for orthotopic ileal neobladder: A comparative analysis for patients with bladder cancer
The results of radical cystectomy in patients with invasive bladder cancer treated in Department of Urology, Medical University of Gdańsk between 1990-1999 [Wyniki radykalnej cystektomii jako metody leczenia naciekaja̧cego raka pȩcherza moczowego w materiale Kliniki Urologii am w Gdańsku w latach 1990-1999
Long-term follow-up results of our 10-year ileal loop series and comparison of ureteroileal anastomosis techniques (Bricker and Wallace) [10 Yillik İleal Loop Serimizin Uzun Dönem Takip Sonuçlari ve Üreteroileal Anastomoz Tekniklerinin (Bricker ve Wallace) Karşilaştirilmasi
Use of external ureteral catheters and internal double J stents in a modified ileal neobladder for continent diversion: A comparative analysis
Long-term functional outcome and late complications of studer's ileal neobladder
Sigmoidorectal (Mainz II) pouch for continent urinary diversion in bladder cancer
A simple and comfortable technique for replacing ureteric stents in patients with strictured uretero-intestinal anastomosis or strictures at the vesico-ureteric junction
Complications of Bricker ileal conduit urinary diversion: Analysis of a series of 246 patients [Complications des urétérostomies cutanées trans-iléales selon Bricker. Analyse d'une série de 246 patients
Selection and perioperative management of patients undergoing an orthotopic ileal bladder substitution
New serosal lined antireflux ureteroileal implantation technique on a gia stapler detubularised ileal neobladder: Technical considerations and results
Long-term functional and urodynamic results of 50 patients receiving a modified sigmoid neobladder created with a short distal segment
Re: Editorial comment on Y-neobladder: An easy, fast, and reliable procedure [4
Long-term complications associated with the Indiana pouch urinary diversion in patients with recurrent gynecologic cancers after high-dose radiation
Lower urinary tract reconstruction with ileum in the treatment of gynecologic malignancies
CT urography of urinary diversions with enhanced CT digital radiography: Preliminary experience
Ileal conduit urinary diversion in patients with previous history of abdominal/pelvic irradiation
Percutaneous placement of permanent metal stents for treatment of ureteroenteric anastomotic strictures
Conversion of an incontinent urinary conduit to a continent urinary reservoir (Miami Pouch)
Results of the ureteral reimplantation with serous-lined extramural tunnel in orthotopic ileal W-neobladder
The "B-Bladder" - An ileocolonic neobladder with a chimney: Surgical technique and long-term results
Early and late treatment-related morbidity following radical cystectomy
Y-neobladder: An easy, fast, and reliable procedure
Mucosal fold as a mechanical cause of obstruction in orthotopic ileal neobladder
External-internal nephro-uretero-ileal stents in patients with an ileal conduit: long-term results.
Does bladder preservation (as a surgical principle) lead to retaining bladder function in bladder/prostate rhabdomyosarcoma? Results from Intergroup Rhabdomyosarcoma Study IV
Successful trans-stomal operation for multiple urinary stones occurring in the Indiana continent urinary diversion: A case report
Studer ileal neobladder with radical cystectomy [Raḋikal Sistektomi Sonrasi Studer Ileal Ortotopik Mesane Uygulamasi
Restorative surgery following combined and extended radical operations on pelvic organs
Long-term results of endoureterotomy and open surgical revision for the management of ureteroenteric strictures after urinary diversion
The urethral Kock pouch: Long-term functional and oncological results in men
Continent urinary tract reconstruction - The Lund experience
Hautmann and Studer orthotopic neobladders: A contemporary experience

## Sheet: Sheet1 (3)
Title scopus	Title pubmed	Title embase
A modified ileal conduit technique in patients undergoing radical cystectomy: Single-centre experience
India Ink Tattooing of Ureteroenteric Anastomoses		Ureteroenteric Anastomotic Strictures Following Robotic Radical Cystectomy: Extracorporeal Versus Intracorporeal Approaches in the Indocyanine Green Era
Uretero-enteric Strictures After Robot Assisted Radical Cystectomy: Prevalence and Management Over Two Decades
Robot-assisted laparoscopic cystectomy with non-continent urinary diversion for neurogenic lower urinary tract dysfunction: Midterm outcomes
Optimizing decision-making process of benign uretero-enteric anastomotic stricture treatment after radical cystectomy
Initial experience with 161 extraperitoneal laparoscopic radical cystectomy procedures: Comparison with transabdominal laparoscopic radical cystectomy		Ureteroileal anastomosis stricture after urinary diversions performed by open, laparoscopic and robotic approaches Incidence and management in a tertiary care center
The perioperative and long-term outcomes of patients with variant histology bladder cancer undergoing radical cystectomy: A propensity score-matched analysis with pure urothelial carcinoma [Resultados perioperatorios y oncológicos a largo plazo de los pacientes con variantes histológicas de cáncer vesical sometidos a cistectomía radical: un análisis de emparejamiento por índices de propensión con…	Outcomes of Uretero-ileal Anastomosis in Bladder Cancer Cystectomies: Bricker vs. Wallace 1	The Pull-through Anastomosis of Ureter to Enteric Conduit (PAUTEC): A Novel Technique for Urinary Diversion:: Surgical Techniques in Urology
Is Anti-Reflux Anastomosis an Advantage in an Orthotopic Ileal Neobladder? A Systematic Review and Meta-Analysis		Detailed Analysis of Urinary Tract Infections after Robot-Assisted Radical Cystectomy
Initial Experience With Extraperitoneal Laparoscopic Radical Cystectomy With Pelvic Organ-Preserving and Orthotopic Neobladder Techniques for Bladder Cancer in Female Patients
Preliminary Surgical Outcomes After Single Incision Robotic Cystectomy (SIRC)
The cause analysis of benign uretero-ileal anastomotic stricture after radical cystectomy and urinary diversion
Efficacy and Safety of the “Trisection Method” Training System for Robot-Assisted Radical Cystectomy at a Single Institution in Japan
Robotic versus open cystectomy with ileal conduit for the management of neurogenic bladder: a comparative study		Robotic vs open surgical management of ureteroenteric anastomotic strictures: technical modifications to enhance success
Is it necessary to perform a retrosigmoid transposition of the left ureter in Bricker Ileal Conduit surgery?	Radical cystectomy and urinary diversion-what is important ?
Uretero-enteric stricture outcomes: secondary analysis of a randomised controlled trial comparing open versus robot-assisted radical cystectomy	Salvage cystectomy and ileal conduit urinary diversion as a last-line option for benign diseases-perioperative safety and postoperative health-related quality of life
Complications in urological surgery: Bladder surgery [Les complications chirurgicales en urologie adulte : chirurgie de la vessie
Diagnostic Urology, Urinary Diversion and Perioperative Care	Intracorporeal orthotopic neobladder formation: Why not to do it?
Management of hydronephrosis after radical cystectomy and urinary diversion for bladder cancer: A single tertiary center experience
Patient Selection and Outcomes of Urinary Diversion		Postoperative outcomes of Fast-Track-enhanced recovery protocol in open radical cystectomy: comparison with standard management in a high-volume center and Trifecta proposal
Robotic-Assisted Lower Genitourinary Tract Reconstruction
Robot-Assisted Laparoscopic Radical Cystectomy and Modified Y-Shaped Ileal Orthotopic Neobladder Reconstruction
A commentary on “Ureteral stents cannot decrease the incidence of ureteroileal anastomotic stricture and leakage: A systematic review and meta-analysis” (Int. J. Surg. 2021;93:106058)
Comparative analysis of Bricker versus Wallace ureteroenteric anastomosis and identification of predictors for postoperative ureteroenteric stricture
Variables affecting quality of life after Radical cystectomy and neobladder substitution: Egyptian National Cancer Institute experience [Variables affectant la qualité de vie après une cystectomie radicale et une substitution néovésicale : expérience de l'Institut national Egyptien du cancer
Robotic Repair of Ureteroenteric Stricture Following Radical Cystectomy: A Multi-Institutional Experience	Complications of Bricker ileal conduit urinary diversion: analysis of a series of 246 patients
Cystectomy and ileal conduit for neurogenic bladder: Comparison of the open, laparoscopic and robotic approaches
Long-Term Renal Function Following Radical Cystectomy for Bladder Cancer
Modification of the Indiana Pouch Ileo-Caecal Cutaneous Continent Urinary Diversion: Tubular Ileal Afferent Limb for Ureteral Anastomosis Has Low Stricture Rate and Allows Ileal Ureter Replacement
Early Warning Models to Predict the 90-Day Urinary Tract Infection Risk After Radical Cystectomy and Urinary Diversion for Patients With Bladder Cancer		Vaginal repair of nonradiogenic urogenital fistulas
Management of osteomyelitis of the pubic symphysis following urinary fistula in patients with radiation-induced urethral strictures after prostate cancer treatment
X-RAY ENDOSCOPIC TREATMENT IN PATIENTS WITH URETERAL ANASTOMOTIC OBLITERATION AFTER ORTHOTOPIC NEOBLADDER FORMATION
Contemporary management of benign uretero-enteric strictures after cystectomy: a systematic review	Feasibility and Safety of Stentless Uretero-Intestinal Anastomosis in Radical Cystectomy with Ileal Orthotopic Neobladder
Successful Multidisciplinary Repair of Severe Bilateral Uretero-Enteric Stricture with Inflammatory Reaction Extending to the Left Iliac Artery, after Robotic Radical Cystectomy and Intracorporeal Ileal Neobladder
Evaluation of Ureteroenteric Anastomotic Strictures after the Introduction of Robot-Assisted Radical Cystectomy with Intracorporeal Urinary Diversion: Results from a Large Tertiary Referral Center. Letter.
Evaluation of Ureteroenteric Anastomotic Strictures after the Introduction of Robot-Assisted Radical Cystectomy with Intracorporeal Urinary Diversion: Results from a Large Tertiary Referral Center. Reply.
Survival outcomes following radical cystectomy in patients with prior pelvic radiation for prostate cancer: A matched cohort analysis	External-internal nephro-uretero-ileal stents in patients with an ileal conduit: long-term results
Evaluating the impact of the learning curve on the perioperative outcomes of robot-assisted radical cystectomy with intracorporeal urinary diversion [Análisis del impacto de la curva de aprendizaje de la cistectomía radical asistida por robot con derivación urinaria intracorpórea sobre los resultados perioperatorios
Ureteroileal anastomosis stricture after urinary diversions performed by open, laparoscopic and robotic approaches. Incidence and management in a tertiary care center [Estenosis de la anastomosis ureteroileal en derivaciones urinarias realizadas mediante abordaje abierto, laparoscópico y robótico. Incidencia y manejo en un centro de tercer nivel
Retrosigmoid ileal conduit without transposition of the left ureter after open radical cystectomy for bladder cancer
Neuroendocrine tumor causing ureteral obstruction in a patient with prior ileal conduit
Three-port approach vs standard laparoscopic radical cystectomy with an ileal conduit: a single-centre retrospective study
Robotic Assisted Repair of Post-Ileal Conduit Parastomal Hernia: Technique and Outcomes
Impact of radiation on the incidence and management of ureteroenteric strictures: a contemporary single center analysis
Perioperative Outcomes of Robot-Assisted Radical Cystectomy with Intracorporeal Versus Extracorporeal Urinary Diversion		Role of static fluid MR urography in detecting post urinary diversion complications
Comparing the outcome of ileal conduit and transuretero-cutaneostomy urinary diversion after radical cystectomy: a retrospective cohort study	Ileal conduit and urinary stoma complications
Radical cystectomy: A review of techniques, developments and controversies
Management of upper urinary tract problems after radical cystectomy for urothelial carcinoma: Tips and tricks
Urinary diversions for benign and oncologic indications: What did we learn about short term complications in the last 24 months?
The Pull-through Anastomosis of Ureter to Enteric Conduit (PAUTEC): A Novel Technique for Urinary Diversion
Incidence, etiology, prevention and management of ureteroenteric strictures after robot-assisted radical cystectomy: A review of published evidence and personal experience
Technique selection of ureteroileal anastomosis in hautmann ileal neobladder with chimney modification: Reliability of patient-based selection strategy and its impact on ureteroentric stricture rate
A gravity-assisted approach to the management of urinary diversion: 99mTc-MAG3 diuresis renography with F + 10(sp) method	Incidence and risk factors of stomal complications in patients undergoing cystectomy with ileal conduit urinary diversion for bladder cancer
Robot-Assisted Cystectomy and Ileal Conduit for Neurogenic Bladder: Comparison of Extracorporeal vs Intracorporeal Urinary Diversion
Ureteral stents cannot decrease the incidence of ureteroileal anastomotic stricture and leakage: A systematic review and meta-analysis
Feasibility and safety of retrograde radical cystectomy under combined spinal and epidural anesthesia in high-risk and elderly patients a single surgeon experience
Ureteral Arterial Fistula – A Role for Open Operation in the 21st Century	Hand-assisted laparoscopic radical cystectomy and extracorporeal urinary diversion: experience with 31 cases
Salvage cystectomy and ileal conduit urinary diversion as a last-line option for benign diseases—perioperative safety and postoperative health-related quality of life	Ureterocutaneostomy: for whom and when?
A new technique in the treatment of ureteroenteric anastomosis stricture: Repair of ureteroenteric anastomosis stricture with low lombotomy incision (retroperitoneal approach)	Ureteroileal strictures after urinary diversion with an ileal segment-is there a place for endourological treatment at all?
Complex ureteral reconstruction in kidney transplantation	Prospective evaluation of laparoscopic assisted cystectomy and ileal conduit in advanced multiple sclerosis
Percutaneous Neoanastomosis Creation for an Ileal Conduit Ureteroenteric Occlusion using Radiofrequency Guidewire and Snare Target Technique
Effect of intracorporeal urinary diversion on the incidence of benign ureteroenteric stricture after cystectomy
Comparison of renal function after open radical cystectomy, extracorporeal robot assisted radical cystectomy, and intracorporeal robot assisted radical cystectomy
Endoscopic Procedures in the Treatment of Ureteroenteric Anastomotic Strictures: A Systematic Review and Meta-Analysis
Evaluation of Ureteroenteric Anastomotic Strictures after the Introduction of Robot-Assisted Radical Cystectomy with Intracorporeal Urinary Diversion: Results from a Large Tertiary Referral Center
Ureteroenteric anastomosis in orthotopic neobladder creation: do urinary tract infections impact stricture rate?	Complications After Ileal Urinary Derivations
Functional results of hautmann neobladder with chimney modifcation and wallace ureteroileal anastomosis: initial experience with 22 patients
Intracorporeal Urinary Diversion in Robotic Radical Cystectomy
Safety of decreasing ureteral stent duration following radical cystectomy	Ureteroileal anastomosis stricture after urinary diversions performed by open, laparoscopic and robotic approaches. Incidence and management in a tertiary care center
Techniques of Robotic Urinary Tract Reconstruction: A Complete Approach
Urinary diversions for radical cystectomy: a review of complications and their management
Robotic-assisted genitourinary reconstruction: current state and future directions	Short-term and long-term outcomes of intracorporeal "V-O manner" ureter-ileal anastomosis in robotic-assisted laparoscopic radical cystectomy with urinary diversion: a retrospective cohort study
Cumulative incidence of ureteroenteric strictures after radical cystectomy in a population-based Swedish cohort
Surgical technique of uretero-ileal anastomosis in patients with bilateral duplex ureters undergoing radical cystectomy and ileal conduit urinary diversion: initial experience
Current evidence for robotic surgery in radical cystectomy
Study of modified technique of ileal neobladder-Frog neobladder		Long-term urodynamic and functional analysis of orthotopic "W" ileal neobladder following radical cystectomy
Long-Term Outcomes of Laser Incision and Triamcinolone Injection for the Management of Ureteroenteric Anastomotic Strictures
Complications of ileal conduits after radical cystectomy: Interven-tional radiologic management
Combined antegrade and retrograde endoscopic treatment of complete ureteroenteric obstruction following cystectomy with ileal conduit: A case report
intracorporeal versus extracorporeal urinary diversion after robotic-assisted radical cystectomy: evidence from a systematic review and pooled analysis of observational studies
Laparoscopic radical cystectomy with extracorporeal urinary diversion: an Italian single-center experience with 10-year outcomes	Complications of Ileal Conduits after Radical Cystectomy: Interventional Radiologic Management
Intracorporeal urinary diversion during robot-assisted radical cystectomy using indocyanine green
Predictors of Benign Ureteroenteric Anastomotic Strictures After Radical Cystectomy and Urinary Diversion
Uretero-Enteric Anastomotic Stricture Following Radical Cystectomy: A Comparison of Open, Robotic Extracorporeal, and Robotic Intracorporeal Approaches	Comparison of perioperative outcomes and complications of robot assisted radical cystectomy with extracorporeal vs intracorporeal urinary diversion
Near-infrared Fluorescence Imaging of Ureters With Intravenous Indocyanine Green During Radical Cystectomy to Prevent Ureteroenteric Anastomotic Strictures
Initial clinical experience and follow-up outcomes of treatment for ureteroileal anastomotic stricture with Allium coated metal ureteral stent
Complication rate after cystectomy following pelvic radiotherapy: an international, multicenter, retrospective series of 682 cases	Functional results of hautmann neobladder with chimney modification and wallace ureteroileal anastomosis: initial experience with 22 patients
Robotic vs. open surgical management of ureteroenteric anastomotic strictures: technical modifications to enhance success
A systematic review and meta-analysis of the long-term outcomes of ileal conduit and orthotopic neobladder urinary diversion
Comparison of a significant decline in the glomerular filtration rate between ileal conduit and ileal neobladder urinary diversions after radical cystectomy: A propensity score-matched analysis
Perioperative and oncological outcomes of laparoscopic radical cystectomy with intracorporeal versus extracorporeal ileal conduit: A matched-pair comparison in a multicenter cohort in Japan
Arterioureteral Fistula in the Setting of an Indwelling Ureteral Stent, Ileal Conduit and History of Pelvic Radiation
Modified wallace anastomotic technique reduces ureteroenteric stricture rates after ileal conduit urinary diversion	A new ureteroileal anastomosis technique in modified ileal orthotopic bladder substitution after radical cystectomy
Robotic radical cystectomy with intracorporeal urinary diversion: Beyond the initial experience
Long-term evaluation of modified orthotopic Y-shaped ileal neobladder (Tanta pouch) with left retro-colic chimney
The mystery of the ureteric stent in the lumen of the terminal ileum
The feasibility and efficacy of total laparoscopic radical cystectomy with intracorporeal Xing's orthotopic neobladder
Persistent, long-term risk for ureteroenteric anastomotic stricture formation: The case for long term follow-up
Pelvic fracture urethral injuries associated with rectal injury: A review of acute and definitive urologic and bowel management with long term outcomes
A Population-based Study of Ureteroenteric Strictures After Open and Robot-assisted Radical Cystectomy	Functional Results, Complications Associated with the Serosa-lined Tunnel, and Quality of Life with a Cross-folded Ileal Reservoir Combined with an Afferent Tubular Isoperistaltic Segment for Heterotopic Continent Urinary Diversion: An Observational Long-term Cohort Analysis
Analysis of influencing factors of ureteral anastomotic stenosis following urinary diversion after laparoscopic radical cystectomy
Characterization of a learning curve for robotic cystectomy with intracorporeal urinary diversion at two institutions using the cumulative sum (CUSUM) method
Internal double-J stent was associated with a lower incidence of ureteroileal anastomosis stricture than external ureteral catheter for patients undergoing radical cystectomy and orthotopic neobladder: A systematic review and meta-analysis	Interventional radiology methods of treating ureteral strictures developed on anastomoses after the radical cystectomy in Mainz pouch II and ileal conduit derivation
Urinary diversions: a primer of the surgical techniques and imaging findings
End-to-end ureteroureteroanastomosis with unilateral nephrostomy: revival of a forgotten technique suitable for a modern context?
Robot-assisted repair for ureteroileal anastomosis stricture after cystectomy: technical points
Iliac-Ileal Conduit Fistula
Internal hernia from the interureteric space after robot-assisted radical cystectomy and urinary diversion: Two case reports
Robot-assisted Vescica Ileale Padovana: A New Technique for Intracorporeal Bladder Replacement Reproducing Open Surgical Principles	Detour technique, Dipping technique, or Ileal bladder flap technique for surgical correction of uretero-ileal anastomotic stricture in orthotopic ileal neobladder
Use of indocyanine green to minimise uretero-enteric strictures after robotic radical cystectomy
Comparison of perioperative outcomes and complications of robot assisted radical cystectomy with extracorporeal vs intracorporeal urinary diversion [Comparación de los resultados perioperatorios de la cistectomía radical asistida por robot con derivación urinaria extracorpórea vs. intracorpórea
A new modification of tubeless cutaneous ureterostomy following radical cystectomy
Effect of treatment modality on long term renal functions in patients with muscle invasive bladder cancer
Neovejiga ortotópica intracorpórea: ¿Por qué no hacerlo? [Intracorporeal orthotopic neobladder formation: Why not to do it?
Robot-assisted surgery for benign distal ureteral strictures: step-by-step technique using the SP ® surgical system
Long-term changes in renal function, blood electrolyte levels, and nutritional indices after radical cystectomy and ileal conduit in patients with bladder cancer	Cystectomy for patients with Hunner-type interstitial cystitis at a tertiary referral center in Japan
Safe transition from extracorporeal to intracorporeal urinary diversion following robot-assisted cystectomy: a recipe for reducing operative time, blood loss and complication rates
Re: Lessons from 151 Ureteral Reimplantations for Postcystectomy Ureteroenteric Strictures: A Single-Center Experience over a Decade	Ureteroenteric anastomotic strictures after radical cystectomy-does operative approach matter?
Retrosigmoid Versus Traditional Ileal Conduit for Urinary Diversion After Radical Cystectomy
Real-time indocyanine green angiography with the SPY fluorescence imaging platform decreases benign ureteroenteric strictures in urinary diversions performed during radical cystectomy	Laparoscopic Management of Ureteroileal Anastomosis Strictures: Initial Experience
Predictors of postoperative complications after robot-assisted radical cystectomy with extracorporeal urinary diversion
Response to editorial comment "A retrosigmoid ileal conduit might prevent ureteroileal anastomotic stricture after ileal conduit diversion"
A prospective study of the utility of a routine ‘loopogram’ at three months for the early detection of anastomotic stricture post-cystectomy and conduit urinary diversion
Management of ureteric duplications identified during robotic cystectomy and intracorporeal urinary diversion
Impact of Thermo-Expandable Memokath Ureteral Stent on Renal Function in the Management of Ureteroileal Anastomotic Stricture
Bilateral Ureteroenteric Strictures: A Case of the “Reverse 7”
Complications within 90 days after radical cystectomy for bladder cancer: results of a multicenter prospective study in Japan
Ureteric stricture rates and management after robot-assisted radical cystectomy: a single-centre observational study
Re: Preoperatively Dilated Ureters are a Specific Risk Factor for the Development of Ureteroenteric Strictures after Open Radical Cystectomy and Ileal Neobladder: R. E. Hautmann, R. de Petriconi, A. Kahlmeyer, M. Enders and B. Volkmer J Urol 2017; 198: 1098–1106.
Radical cystectomy and urinary diversion—what is important ? [Radikale Zystektomie und Harnableitung – worauf kommt es an?
Does the site of the orthotopic neobladder outlet matter? A prospective randomized comparative study
Ureteroileal bypass: A new technic to treat ureteroenteric strictures in urinary diversion	Transnephrostomic Indocyanine Green-Guided Robotic Ureteral Reimplantation for Benign Ureteroileal Strictures After Robotic Cystectomy and Intracorporeal Neobladder: Step-By-Step Surgical Technique, Perioperative and Functional Outcomes
Updates on Robotic Intracorporeal Urinary Diversions
Urosymphyseal Fistulas Resulting From Endoscopic Treatment of Radiation-induced Posterior Urethral Strictures
Clinical utility of upper urinary tract reconstruction by ileal-ureter substitution
The effects of recreational ketamine cystitis on urinary tract reconstruction – a surgical challenge
Surgical Complications of Urinary Diversion
Robotic Cystectomy with Intracorporeal Urinary Diversion: Review of Current Techniques and Outcomes	Evaluating the impact of the learning curve on the perioperative outcomes of robot-assisted radical cystectomy with intracorporeal urinary diversion
Male Neobladder
Transuretero ureterostomy: Current state of the problem and its place in oncological urology	Variables affecting quality of life after Radical cystectomy and neobladder substitution: Egyptian National Cancer Institute experience
Preoperatively Dilated Ureters are a Specific Risk Factor for the Development of Ureteroenteric Strictures after Open Radical Cystectomy and Ileal Neobladder	Robotic repair of post-cystectomy ureteroileal anastomotic strictures: techniques for success
Feasibility of expert and crowd-sourced review of intraoperative video for quality improvement of intracorporeal urinary diversion during robotic radical cystectomy	The Use of a Metal Stent in the Treatment of Ureteral Stricture in a Patient Who Had Undergone Radical Cystectomy with the Creation of an Ileal Conduit
Long-term third-party assessment of results after continent cutaneous diversion with Lundiana pouch
Natural History, Predictors and Management of Ureteroenteric Strictures after Robot Assisted Radical Cystectomy
Editorial Comment
Simultaneous antegrade and retrograde endoscopic treatment of non-malignant ureterointestinal anastomotic strictures following urinary diversion	Management of neobladder complications: endoscopy comes first
Ureteroenteric anastomotic revision as initial management of stricture after urinary diversion	Validation of the effectiveness of a modified Studer orthotopic neobladder in a single center after 3 years of its application
Reconstructive Management Options of Delayed Complications Following Bladder Outlet Surgery
Intentional Omission of Ureteral Stents During Robotic-assisted Intracorporeal Ureteroenteric Anastomosis: Is It Safe and Feasible?
Outcomes Following First-line Endourologic Management of Ureteroenteric Anastomotic Strictures After Urinary Diversion: A Single-center Study
Biphasic decline in renal function after radical cystectomy with urinary diversion	Ureteroarterial Fistula in a Patient with an Ileal Conduit and Chronic Nephroureteral Catheter
Antegrade repositioning of Memokath stent in malignant ureteroileal anastomotic stricture
Diabetes and elevated urea level predict for uretero-ileal stricture after radical cystectomy and ileal conduit formation
Lessons from 151 ureteral reimplantations for postcystectomy ureteroenteric strictures: A single-center experience over a decade
Urological complications after cystectomy as part of pelvic exenteration are higher than that after cystectomy for primary bladder malignancy
A study of intestinal complications arising from urinary diversion	Laparoscopic radical cystectomy with orthotopic ileal neobladder: a report of 85 cases
Combined endoscopic resolution of iatrogenic stricture in an ureterosigmoidostomy [Resolución endoscópica combinada de una estenosis yatrógena en una ureterosigmoidostomía
Treatment of ureteral anastomotic strictures with reimplantation and survival after cystectomy and urinary diversion	Evaluation of Ureteroenteric Anastomotic Strictures after the Introduction of Robot-Assisted Radical Cystectomy with Intracorporeal Urinary Diversion: Results from a Large Tertiary Referral Center. Letter
Management of Ureteroenteric Stricture: Predictive Modeling to Compare Cost	Evaluation of Ureteroenteric Anastomotic Strictures after the Introduction of Robot-Assisted Radical Cystectomy with Intracorporeal Urinary Diversion: Results from a Large Tertiary Referral Center. Reply
Evaluation of conservative approach in the management of ureteroenteric strictures following radical cystectomy with Bricker ileal conduit: a single-center experience
Malignant ureteroenteric anastomotic stricture following radical cystectomy with urinary diversion: Patterns, risk factors, and outcomes
Patients with an Orthotopic Low Pressure Bladder Substitute Enjoy Long-Term Good Function
External stent versus double J drainage in patients with radical cystectomy and orthotopic urinary diversion: A randomized controlled trial
Functional evaluation of a modified Studer ileal neobladder
Robotic cystectomy and intracorporeal stoma formation: Robotic management of ureteric strictures
Getting out of a tight spot: An overview of ureteroenteric anastomotic strictures	Evolution in technique of robotic intracorporeal continent catheterizable pouch after cystectomy
Long-term Functional, Urodynamic, and Metabolic Outcome of a Modified Orthotopic Neobladder Created With a Short Ileal Segment: Our 5-year Experience
Perioperative and long-term surgical complications for the Indiana pouch and similar continent catheterizable urinary diversions
Internal versus external ureteric stents for uretero-ileal anastomosis after laparoscopic radical cystectomy with orthotopic neobladder: A prospective comparative study
The Long-Term Follow-Up and Complications Associated with Urinary Diversion in the Cancer Survivor
Reply by authors
Reoperations following robot-assisted radical cystectomy: A decade of experience
Cystectomy and urinary diversion for the management of a devastated lower urinary tract following prostatic cryotherapy and/or radiotherapy
Studer orthotopic neobladder: A modified surgical technique
Segmental ureteroileal conduit resection for the treatment of distal upper urinary tract recurrence of bladder cancer following cystectomy
Febrile urinary tract infection after radical cystectomy and ileal neobladder in patients with bladder cancer
Critical Analysis of Hospital Readmission and Cost Burden after Robot-Assisted Radical Cystectomy	Laparoscopic radical cystectomy with orthotopic ileal neobladder in the female: report of 14 cases
Use of the Memokath Urethral Stent in the management of ileal conduit stomal stenosis
Continent cutaneous diversion
Long-term complications of urinary diversion
Is continent cutaneous urinary diversion a suitable alternative to orthotopic bladder substitute and ileal conduit after cystectomy?	Robotic assisted radical cystectomy: short to medium-term oncologic and functional outcomes
An improved technique for bladder cancer: Pure laparoscopic radical cystectomy with orthotopic U-shape ileal neobladder using titanium staples
Robot-assisted intracorporeal pyramid neobladder
Robotic intracorporeal continent cutaneous urinary diversion: Primary description
The "i-Pouch": Results of a new ileal neobladder technique	Long-term outcome of ureterosigmoidostomy: an analysis of patients with >10 years of follow-up
10 YEARS' EXPERIENCE IN USING DIRECT URETEROINTESTINAL ANASTOMOSIS IN URINARY INTESTINAL DIVERSION AFTER RADICAL AND SIMPLE CYSTECTOMY
The devastated bladder outlet: Treatment options
Ureteroenteric Strictures after Open Radical Cystectomy and Urinary Diversion: The University of Southern California Experience
Radical Cystectomy for Bladder Cancer in Patients with and Without a History of Pelvic Irradiation: Survival Outcomes and Diversion-related Complications	The effects of recreational ketamine cystitis on urinary tract reconstruction - a surgical challenge
Comparative impact of continent and incontinent urinary diversion on long-term renal function after radical cystectomy in patients with preoperative chronic kidney disease 2 and chronic kidney disease 3a
Trends in renal function after radical cystectomy and ileal conduit diversion: New insights regarding estimated glomerular filtration rate variations
Bricker versus Wallace anastomosis: A meta-analysis of ureteroenteric stricture rates after ileal conduit urinary diversion
Total bladder and posterior urethral reconstruction: Salvage technique for defunctionalized bladder with recalcitrant posterior urethral stenosis	Does the site of the orthotopic neobladder outlet matter? A prospective randomized comparative study
Robot-assisted radical cystectomy: Extracorporeal vs intracorporeal urinary diversion
The effect of length of ureteral resection on benign ureterointestinal stricture rate in ileal conduit or ileal neobladder urinary diversion following radical cystectomy	A gravity-assisted approach to the management of urinary diversion: (99m)Tc-MAG3 diuresis renography with F + 10(sp) method
Laparoscopic radical cystectomy with intracorporeal orthotopic ileal neobladder: Technique and clinical outcomes
Functional and clinicopathologic outcomes using a modified vescica ileale padovana technique
Detour technique, Dipping technique, or IIeal bladder flap technique for surgical correction of uretero-ileal anastomotic stricture in orthotopic ileal neobladder
Randomized Trial of Studer Pouch versus T-Pouch Orthotopic Ileal Neobladder in Patients with Bladder Cancer
Santosh PGI pouch: A new innovation in urinary diversion
Squamous cell carcinoma of suprapubic cystostomy tract in a male with locally advanced primary urethral malignancy
Standardized analysis of complications after robot-assisted radical cystectomy: Korea university hospital experience
Progressive ureteral dilations and retrograde placement of single-j stent guided by flexible cystoscope for management of ureteroenteral anastomotic stricture in patients after radical cystectomy and bricker urinary diversion
Questions and concerns of robotic approaches to bladder cancer surgery
History of minimally invasive techniques for radical cystectomy with urinary diversion
Bladder tuberculosis stage 4: how to restore urination?
Radical cystectomy and ileal orthotopic bladder substitution after radical retropubic prostatectomy: Functional and oncological results
Long-term renal function outcomes after radical cystectomy
Functional and clinical outcome of ileal (Studer) neo-bladder reconstruction: Single centre experience from Pakistan	The twisted diversion: a paralyzing complication
Technique selection of Bricker or Wallace ureteroileal anastomosis in ileal conduit urinary diversion: A strategy based on patient characteristics	Robot-Assisted Nephroureterectomy for Upper Tract Urothelial Carcinoma in a Patient with an Ileal Conduit
Incidence and risk factors of 30-day early and 90-day late morbidity and mortality of radical cystectomy during a 13-year follow-up: A comparative propensity-score matched analysis of complications between neobladder and ileal Conduit	Management of a ureteric stricture post ureteroileal anastomosis of a renal transplant
Total cystectomy and W-shaped orthotopic ileal neobladder for bladder cancer
Simple modification in Hautmann neobladder to carry out left ureteroileal anastmosis without mobilization of the ureter	Urinary diversion: 30 years experience of a single centre in Republic of Macedonia
Seminal-sparing cystectomy: Technical evolution and results over a 20-year period
Current indications and results of orthotopic ileal neobladder for bladder cancer
Continence outcomes after treatment of recalcitrant postprostatectomy bladder neck contracture and review of the literature
Comparison of early postoperative morbidity after robot-assisted and open radical cystectomy: Results of a prospective observational study
Oncologic outcome after laparoscopic radical cystectomy without neoadjuvant or adjuvant therapy with a median follow-up of 32 months
Impact of complications and bladder cancer stage on quality of life in patients with different types of urinary diversions
Surveillance of patients with bladder cancer following cystectomy: Yield of CT urography
Is There a Role for Augmentation With or Without Catheterizable Stomas in the Surgical Management of Patients With Lower Genitourinary Malignancy?	Prospective study of the results of ureterointestinal anastomosis in 100 patients after the Hautmann ileal neobladder with double chimney
Editorial comment	Synchronous panniculectomy with stomal revision for obese patients with stomal stenosis and retraction
Downstream complications following urinary diversion	Robot-assisted surgery for benign distal ureteral strictures: step-by-step technique using the SP(®) surgical system
The impact of running versus interrupted anastomosis on ureterointestinal stricture rate after radical cystectomy	Complications of urinary diversion after radiotherapy
Ureteroileal strictures after urinary diversion with an ileal segment - Is there a place for endourological treatment at all?
Re: Ureteroenteric anastomotic strictures after radical cystectomy - Does operative approach matter?
Radical cystectomy and orthotopic urinary reconstruction in patients with bladder cancer after renal transplantation: Clinical outcomes and description of technique	Simplified laparoscopic radical cystectomy with orthotopic ileal neobladder creation in a porcine model
The studer orthotopic neobladder: Long-term (more than 10 years) functional outcomes, urodynamic features, and complications
Ileal conduit post radical cystectomy: Modifications of the technique	A multidisciplinary case of ureteroiliac fistula after radical cystectomy
Evaluation of open and laparoscopic radical cystoprostatectomy combined with orthotopic neobladder: A single-surgeon experience
Comparison of seromuscular tunnel and split-cuff nipple antireflux ureteroenteral anastomosis techniques in orthotopic taenia myectomy sigmoid neobladder: A prospective, randomized study
Use of nonabsorbable staples for urinary diversion: A step in the wrong direction
Editorial comment	Annular rectal constriction caused by infiltrating bladder carcinoma: a case report
Long term complications after radical cystoprostatectomy with orthotopic diversion in male patients: Preliminary experience
Robotic Versus Open Radical Cystectomy: Identification of Patients who Benefit from the Robotic Approach
Ureteroenteric anastomotic strictures after radical cystectomy - Does operative approach matter?
Perugia ileal neobladder: Functional results and complications
Our experiences with robot-assisted laparoscopic radical cystectomy: Orthotopic neobladder by the suprapubic incision method	The Use of a Polytetrafluoroethylene Membrane-Covered Stent in the Management of Urine Extravasation After Radical Cystectomy and Ileal Conduit Formation
Robotic intracorporeal orthotopic ileal neobladder: Replicating open surgical principles	Experiences with radical cystectomy combined with urinary diversion by ureteral sigmapouch (Mainz-pouch II) in bladder cancer patients
Results of radical cystectomy with Mainz pouch II diversion (single institution experience)	Endoureterotomy by intraluminal invagination for nonmalignant ureterointestinal anastomotic strictures: description of a new surgical technique and long-term followup
Fast-track surgery and technical nuances to reduce complications after radical cystectomy and intestinal urinary diversion with the modified Indiana pouch
Functional outcomes and complications in patients with bladder cancer undergoing robotic-assisted radical cystectomy with extracorporeal Indiana pouch continent cutaneous urinary diversion
Prospective study of the results of ureterointestinal anastomosis in 100 patients after the Hautmann ileal neobladder with double chimney [Étude prospective chez 100 patients des résultats de la technique d'anastomose urétéro-iléale en double cheminée dans la néovessie de Hautmann	Laparoscopic radical cystectomy with extracorporeal creation of a "Y" shaped orthotopic ileal neobladder using non-reabsorbable mechanical suture (Fontana)
Robot-assisted repair of ureteroileal anastomosis strictures: Initial cases and literature review	Use of double J ureteral stent as an alternative to prevent ureteroileal anastomosis stricture in orthotopic bladder substitution
Bladder cancer	Replacement enterocystoplasty in man (except Hautmann): principles and technical considerations
Long-term renal function after urinary diversion by ileal conduit or orthotopic ileal bladder substitution
Complications and long-term results of salvage cystectomy after failed bladder sparing therapy for muscle invasive bladder cancer	Re: Preoperatively Dilated Ureters are a Specific Risk Factor for the Development of Ureteroenteric Strictures after Open Radical Cystectomy and Ileal Neobladder: R. E. Hautmann, R. de Petriconi, A. Kahlmeyer, M. Enders and B. Volkmer J Urol 2017;198:1098-1106
Robotic and laparoscopic high extended pelvic lymph node dissection during radical cystectomy: Technique and outcomes
A novel technique of ureterointestinal anastomosis for urinary diversion
Complications after robot-assisted radical cystectomy with urinary diversion: New approach same old foe	Placement of dual double-J stents following high-pressure balloon angioplasty for treatment of ureter-ileum bladder anastomosis stricture
[Strategy in preventing of uretero-intestinal anastomosis strictures in patients with low-pressure intestinal neobladder. [Strategia postepowania w zapobieganiu zwezeniom zespolenia moczowodowo- jelitowego u chorych z niskociśnieniowym pecherzem jelitowym.
Ureteral stents placed at the time of urinary diversion decreases postoperative morbidity
Wallace direct versus anti-reflux Le Duc ureteroileal anastomosis: Comparative analysis in modified Studer orthotopic neobladder reconstruction	Technical features of intestinal ureteroplasty. art 6: simultaneous ureteral and bladder substitution
Orthotopic neobladder reconstruction after radical cystectomy in patients with a solitary functioning kidney: Clinical outcome and evaluation	Bilateral Ureteroenteric Strictures: A Case of the "Reverse 7"
Robotic-assisted reconstructive urology	The "B-bladder"-an ileocolonic neobladder with a chimney: surgical technique and long-term results
Urinary retention after orthotopic neobladder substitution in females	Strategy in preventing of uretero-intestinal anastomosis strictures in patients with low-pressure intestinal neobladder
Experience with ureteroenteric strictures after radical cystectomy and diversion: Open surgical revision	Ureteric and bladder involvement of deep pelvic endometriosis. Value of multidisciplinary surgical management
The Z-shaped ileal neobladder after radical cystectomy: An 18 years experience with 329 patients
CT urography: Review of technique and spectrum of diseases	The perioperative and long-term outcomes of patients with variant histology bladder cancer undergoing radical cystectomy: A propensity score-matched analysis with pure urothelial carcinoma
Robotic radical anterior pelvic exenteration: The UCI experience
Modified N-shaped ileal neobladder after radical cystectomy	Giant stone in a Bricker urinary diversion. Obstruction uropathy as the presenting form
Improving selection of appropriate urinary diversion following radical cystectomy for bladder cancer
25 years of experience with 1,000 neobladders: Long-term complications	Ureteral surgery performed by a university gynecologic oncology service
Clinical studies of modified chimney method of uretero-ileal anastomosis in the orthotopic neobladder
Radical cystectomy and orthotopic bladder substitution using ileum	Ileal Neobladder With Mucous Plugs as a Cause of Obstructive Acute Kidney Injury Requiring Emergent Hemodialysis
Continent catheterizable umbilical low-pressure intestinal pouch with split ileal end seromuscular anti-reflux technique
Analysis of early complications of robotic-assisted radical cystectomy using a standardized reporting system	The use of laser technology for the treatment of ureterointestinal stenosis
[Placement of dual double-J stents following high-pressure balloon angioplasty for treatment of ureter-ileum bladder anastomosis stricture.	Combined endoscopic resolution of iatrogenic stricture in an ureterosigmoidostomy
Laparoscopic radical cystectomy with extracorporeal creation of a "y" shaped orthotopic ileal neobladder using non-reabsorbable mechanical suture (Fontana) [Cistectomía radical laparoscópica con confección extracorpórea de neovejiga ortotópica ileal en forma de "y" usando sutura mecánica no reabsorbible (Fontana)
Studer orthotopic ileal bladder substitute construction - Surgical technique and complication management: One-center and 12-year experience	Re: Ureteroenteric anastomotic strictures after radical cystectomy--does operative approach matter?: C. B. Anderson, T. M. Morgan, S. Kappa, D. Moore, P. E. Clark, R. Davis, D. F. Penson, D. A. Barocas, J. A. Smith, Jr., M. S. Cookson and S. S. Chang. J Urol 2013; 189: 541-547
Ureteroileal anastomosis with intraluminal visualization: Technique and outcomes	Restorative surgery after combined and extensive radical operations on pelvic organs
Management of surgical and radiation induced rectourethral fistulas with an interposition muscle flap and selective buccal mucosal onlay graft
Ileal Conduit as the Standard for Urinary Diversion After Radical Cystectomy for Bladder Cancer
Continent Catheterizable Pouches for Urinary Diversion
Robot-assisted intracorporeal ileal conduit: Marionette technique and initial experience at Roswell Park Cancer Institute
Is the incidence of uretero-intestinal anastomotic stricture increased in patients undergoing radical cystectomy with previous pelvic radiation?
Identification and management of emptying failure in male patients with orthotopic neobladders after radical cystectomy for bladder cancer
Neovesical-urethral anastomotic stricture successfully treated by ureteral dilation balloon catheter
Editorial comment
Role of CT in postoperative evaluation of patients undergoing urinary diversion
Long-term outcome of ureterosigmoidostomy: An analysis of patients with &gt;10 years of follow-up
Effects on renal function of obstructive and nonobstructive dilatation of the upper urinary tract in ileal neobladders with refluxing ureteroenteric anastomoses
Comparison of hand-assisted laparoscopic and open radical cystectomy for bladder cancer
Comparison between a serous-lined extramural tunnel and T-limb ileal procedure as an antireflux technique in orthotopic ileal substitutes: A prospective randomized trial
Ureteroileocecal Appendicostomy Based Urinary Reservoir in Irradiated and Nonirradiated Patients
Neovesical-Urethral Anastomotic Stricture Due to External Suture Migration
Neobladder reconstruction following radical cystoprostatectomy for invasive bladder cancer
CT findings in urinary diversion after radical cystectomy: Postsurgical anatomy and complications
Use of double J ureteral stent as an alternative to prevent ureteroileal anastomosis stricture in orthotopic bladder substitution [Étude comparative du drainage urétéral par sonde double J ou sonde urétérale après cystectomie-entéroplastie
Forming of straight urointestinal anastomosis at enteric replacement of urinary bladder
Hand-assisted laparoscopic radical cystectomy and extracorporeal urinary diversion: Experience with 31 cases: Original article: Clinical investigation
Ureterointestinal strictures following Bricker ileal conduit: Management via a percutaneous approach
Parasites of urological importance
Surgical Complications Following Radical Cystectomy and Orthotopic Neobladders in Women
Open surgical repair of ureteral strictures and fistulas following radical cystectomy and urinary diversion
A case of adenocarcinoma of the urinary bladder arising 45 years after ileal replacement of ureter for tuberculous ureteral stricture
Our experience with salvage genitourinary fistulae repair: Technique and outcomes
To stent or not to stent perioperatively the ureteroileal anastomosis of ileal orthotopic bladder substitutes and ileal conduits? Results of a prospective randomized trial
The S-shaped orthotopic ileal neobladder substitute incorporating a new seromuscular antireflux technique (split ileal end) in a series of 50 patients
Neovesical-urethral anastomotic stricture after orthotopic urinary diversion: Presentation and management
Is there any evidence that one continent diversion is any better than any other or than ileal conduit?
Orthotopic ileal neobladder in treatment of bladder cancer: A report of 61 cases
Treatment of ureterointestinal anastomotic strictures by diathermal or cryoplastic dilatation
A Comparison of the Bricker Versus Wallace Ureteroileal Anastomosis in Patients Undergoing Urinary Diversion for Bladder Cancer
Stoma and Anastomotic Complications of Ileal Conduit Diversion
Management of Benign Ureteral Strictures Following Radical Cystectomy and Urinary Diversion for Bladder Cancer
Evaluation of direct versus non-refluxing technique and functional results in orthotopic Y-ileal neobladder after 12 years of follow upInvestigation
Does Body Mass Index Affect Outcome After Reconstruction of Orthotopic Neobladder?
The double wire technique: An improved method for treating challenging ureteroileal anastomotic strictures and occlusions
Interventional radiology methods of treating ureteral strictures developed on anastomoses after the radical cystectomy in Mainz pouch II and ileal conduit derivation.
Urinary diversion: 30 years experience of a single centre in Republic of Macedonia.
Delayed spontaneous rupture of an orthotopic ileal neobladder
Comparison of the complications and urodynamic parameters for orthotopic bladder substitution with using ileocolic or ileal segments after radical cystectomy
Replacement enterocystoplasty in man (except Hautmann): principles and technical considerations [Entérocystoplastie de substitution chez l'homme (Hautmann exclu) : principes et applications techniques
Ureteric and bladder involvement of deep pelvic endometriosis. Value of multidisciplinary surgical management [Atteinte urétérale et vésicale de l'endomé triose pelvienne profonde. Intérêt de la prise en charge chirurgicale multidisciplinaire
Neobladder Emptying Failure in Males: Incidence, Etiology and Therapeutic Options
Experiences with radical cystectomy: Combined with urinary deviation by sigmapouch (Mainz-pouch II) in bladder cancer patients [Tapasztalataink radikális cystectomia és egy ülésben végzett ureter-sigmatasak (Mainz-pouch II) típusú vizeletdeviációval hólyagrákos betegekeben
EUS-guided FNA for the diagnosis of recurrent bladder cancer through the ileal conduit: a novel approach
Magnetic Resonance Urethrography in Comparison to Retrograde Urethrography in Diagnosis of Male Urethral Strictures: Is It Clinically Relevant?
Long-term effects of ileal conduit urinary diversion on upper urinary tract in bladder cancer
Evaluation of Ureterointestinal Anastomosis: Wallace vs Bricker
A randomized study comparing an antireflux system with a direct ureteric anastomosis in patients with orthotopic ileal neobladders
A modified sigma-rectum pouch (Mainz pouch II) technique: Analysis of outcomes and complications on 220 patients
Alteration in renal function for patients with ileal conduit and ileal orthotopic neobladder
Results of chimney modification technique in ureterointestinal anastomosis of Hautmann ileal neobladder in bladder cancer
Refluxing chimney versus nonrefluxing LeDuc ureteroileal anastomosis for orthotopic ileal neobladder: A comparative analysis for patients with bladder cancer
The results of radical cystectomy in patients with invasive bladder cancer treated in Department of Urology, Medical University of Gdańsk between 1990-1999 [Wyniki radykalnej cystektomii jako metody leczenia naciekaja̧cego raka pȩcherza moczowego w materiale Kliniki Urologii am w Gdańsku w latach 1990-1999
Long-term follow-up results of our 10-year ileal loop series and comparison of ureteroileal anastomosis techniques (Bricker and Wallace) [10 Yillik İleal Loop Serimizin Uzun Dönem Takip Sonuçlari ve Üreteroileal Anastomoz Tekniklerinin (Bricker ve Wallace) Karşilaştirilmasi
Use of external ureteral catheters and internal double J stents in a modified ileal neobladder for continent diversion: A comparative analysis
Long-term functional outcome and late complications of studer's ileal neobladder
Sigmoidorectal (Mainz II) pouch for continent urinary diversion in bladder cancer
A simple and comfortable technique for replacing ureteric stents in patients with strictured uretero-intestinal anastomosis or strictures at the vesico-ureteric junction
Complications of Bricker ileal conduit urinary diversion: Analysis of a series of 246 patients [Complications des urétérostomies cutanées trans-iléales selon Bricker. Analyse d'une série de 246 patients
Selection and perioperative management of patients undergoing an orthotopic ileal bladder substitution
New serosal lined antireflux ureteroileal implantation technique on a gia stapler detubularised ileal neobladder: Technical considerations and results
Long-term functional and urodynamic results of 50 patients receiving a modified sigmoid neobladder created with a short distal segment
Re: Editorial comment on Y-neobladder: An easy, fast, and reliable procedure [4
Long-term complications associated with the Indiana pouch urinary diversion in patients with recurrent gynecologic cancers after high-dose radiation
Lower urinary tract reconstruction with ileum in the treatment of gynecologic malignancies
CT urography of urinary diversions with enhanced CT digital radiography: Preliminary experience
Ileal conduit urinary diversion in patients with previous history of abdominal/pelvic irradiation
Percutaneous placement of permanent metal stents for treatment of ureteroenteric anastomotic strictures
Conversion of an incontinent urinary conduit to a continent urinary reservoir (Miami Pouch)
Results of the ureteral reimplantation with serous-lined extramural tunnel in orthotopic ileal W-neobladder
The "B-Bladder" - An ileocolonic neobladder with a chimney: Surgical technique and long-term results
Early and late treatment-related morbidity following radical cystectomy
Y-neobladder: An easy, fast, and reliable procedure
Mucosal fold as a mechanical cause of obstruction in orthotopic ileal neobladder
External-internal nephro-uretero-ileal stents in patients with an ileal conduit: long-term results.
Does bladder preservation (as a surgical principle) lead to retaining bladder function in bladder/prostate rhabdomyosarcoma? Results from Intergroup Rhabdomyosarcoma Study IV
Successful trans-stomal operation for multiple urinary stones occurring in the Indiana continent urinary diversion: A case report
Studer ileal neobladder with radical cystectomy [Raḋikal Sistektomi Sonrasi Studer Ileal Ortotopik Mesane Uygulamasi
Restorative surgery following combined and extended radical operations on pelvic organs
Long-term results of endoureterotomy and open surgical revision for the management of ureteroenteric strictures after urinary diversion
The urethral Kock pouch: Long-term functional and oncological results in men
Continent urinary tract reconstruction - The Lund experience
Hautmann and Studer orthotopic neobladders: A contemporary experience

## Sheet: Sheet1 (2)
Title scopus	Title pubmed	Title embase
A modified ileal conduit technique in patients undergoing radical cystectomy: Single-centre experience	Ureteral stents cannot decrease the incidence of ureteroileal anastomotic stricture and leakage: A systematic review and meta-analysis	Evaluation of Ureteroenteric Anastomotic Strictures after the Introduction of Robot-Assisted Radical Cystectomy with Intracorporeal Urinary Diversion: Results from a Large Tertiary Referral Center
India Ink Tattooing of Ureteroenteric Anastomoses	Technique selection of bricker or wallace ureteroileal anastomosis in ileal conduit urinary diversion: a strategy based on patient characteristics	Ureteroenteric Anastomotic Strictures Following Robotic Radical Cystectomy: Extracorporeal Versus Intracorporeal Approaches in the Indocyanine Green Era
Uretero-enteric Strictures After Robot Assisted Radical Cystectomy: Prevalence and Management Over Two Decades	Male Neobladder	A modified ileal conduit technique in patients undergoing radical cystectomy: Single-centre experience
Robot-assisted laparoscopic cystectomy with non-continent urinary diversion for neurogenic lower urinary tract dysfunction: Midterm outcomes	Modified wallace anastomotic technique reduces ureteroenteric stricture rates after ileal conduit urinary diversion	Uretero-enteric Strictures After Robot Assisted Radical Cystectomy: Prevalence and Management Over Two Decades
Optimizing decision-making process of benign uretero-enteric anastomotic stricture treatment after radical cystectomy	The cause analysis of benign uretero-ileal anastomotic stricture after radical cystectomy and urinary diversion	India Ink Tattooing of Ureteroenteric Anastomoses
Initial experience with 161 extraperitoneal laparoscopic radical cystectomy procedures: Comparison with transabdominal laparoscopic radical cystectomy	Modification of the Indiana Pouch Ileo-Caecal Cutaneous Continent Urinary Diversion: Tubular Ileal Afferent Limb for Ureteral Anastomosis Has Low Stricture Rate and Allows Ileal Ureter Replacement	Ureteroileal anastomosis stricture after urinary diversions performed by open, laparoscopic and robotic approaches Incidence and management in a tertiary care center
The perioperative and long-term outcomes of patients with variant histology bladder cancer undergoing radical cystectomy: A propensity score-matched analysis with pure urothelial carcinoma [Resultados perioperatorios y oncológicos a largo plazo de los pacientes con variantes histológicas de cáncer vesical sometidos a cistectomía radical: un análisis de emparejamiento por índices de propensión con…	Outcomes of Uretero-ileal Anastomosis in Bladder Cancer Cystectomies: Bricker vs. Wallace 1	The Pull-through Anastomosis of Ureter to Enteric Conduit (PAUTEC): A Novel Technique for Urinary Diversion:: Surgical Techniques in Urology
Is Anti-Reflux Anastomosis an Advantage in an Orthotopic Ileal Neobladder? A Systematic Review and Meta-Analysis	Bricker versus Wallace anastomosis: A meta-analysis of ureteroenteric stricture rates after ileal conduit urinary diversion	Detailed Analysis of Urinary Tract Infections after Robot-Assisted Radical Cystectomy
Initial Experience With Extraperitoneal Laparoscopic Radical Cystectomy With Pelvic Organ-Preserving and Orthotopic Neobladder Techniques for Bladder Cancer in Female Patients	Surgical technique of uretero-ileal anastomosis in patients with bilateral duplex ureters undergoing radical cystectomy and ileal conduit urinary diversion: initial experience	Uretero-Enteric Anastomotic Stricture Following Radical Cystectomy: A Comparison of Open, Robotic Extracorporeal, And Robotic Intracorporeal Approaches
Preliminary Surgical Outcomes After Single Incision Robotic Cystectomy (SIRC)	Retrosigmoid Versus Traditional Ileal Conduit for Urinary Diversion After Radical Cystectomy	Near-infrared fluorescence imaging of ureters with intravenous indocyanine green during radical cystectomy to prevent ureteroenteric anastomotic strictures
The cause analysis of benign uretero-ileal anastomotic stricture after radical cystectomy and urinary diversion	Robotic-Assisted Lower Genitourinary Tract Reconstruction	Intracorporeal versus extracorporeal urinary diversion after robotic-assisted radical cystectomy: evidence from a systematic review and pooled analysis of observational studies
Efficacy and Safety of the “Trisection Method” Training System for Robot-Assisted Radical Cystectomy at a Single Institution in Japan	Uretero-enteric stricture outcomes: secondary analysis of a randomised controlled trial comparing open versus robot-assisted radical cystectomy	Real-time indocyanine green angiography with the SPY fluorescence imaging platform decreases benign ureteroenteric strictures in urinary diversions performed during radical cystectomy
Robotic versus open cystectomy with ileal conduit for the management of neurogenic bladder: a comparative study	The effect of length of ureteral resection on benign ureterointestinal stricture rate in ileal conduit or ileal neobladder urinary diversion following radical cystectomy	Robotic vs open surgical management of ureteroenteric anastomotic strictures: technical modifications to enhance success
Is it necessary to perform a retrosigmoid transposition of the left ureter in Bricker Ileal Conduit surgery?	Radical cystectomy and urinary diversion-what is important ?	External stent versus double J drainage in patients with radical cystectomy and orthotopic urinary diversion: A randomized controlled trial
Uretero-enteric stricture outcomes: secondary analysis of a randomised controlled trial comparing open versus robot-assisted radical cystectomy	Salvage cystectomy and ileal conduit urinary diversion as a last-line option for benign diseases-perioperative safety and postoperative health-related quality of life	Uretero-enteric stricture outcomes: secondary analysis of a randomised controlled trial comparing open versus robot-assisted radical cystectomy
Complications in urological surgery: Bladder surgery [Les complications chirurgicales en urologie adulte : chirurgie de la vessie	Comparative analysis of Bricker versus Wallace ureteroenteric anastomosis and identification of predictors for postoperative ureteroenteric stricture	Management of hydronephrosis after radical cystectomy and urinary diversion for bladder cancer: A single tertiary center experience
Diagnostic Urology, Urinary Diversion and Perioperative Care	Intracorporeal orthotopic neobladder formation: Why not to do it?	Is it necessary to perform a retrosigmoid transposition of the left ureter in Bricker Ileal Conduit surgery?
Management of hydronephrosis after radical cystectomy and urinary diversion for bladder cancer: A single tertiary center experience	Cystectomy and ileal conduit for neurogenic bladder: Comparison of the open, laparoscopic and robotic approaches	Comparative analysis of Bricker versus Wallace ureteroenteric anastomosis and identification of predictors for postoperative ureteroenteric stricture
Patient Selection and Outcomes of Urinary Diversion	Management of hydronephrosis after radical cystectomy and urinary diversion for bladder cancer: A single tertiary center experience	Postoperative outcomes of Fast-Track-enhanced recovery protocol in open radical cystectomy: comparison with standard management in a high-volume center and Trifecta proposal
Robotic-Assisted Lower Genitourinary Tract Reconstruction	Robotic radical cystectomy with intracorporeal urinary diversion: beyond the initial experience	Long-Term Renal Function Following Radical Cystectomy for Bladder Cancer
Robot-Assisted Laparoscopic Radical Cystectomy and Modified Y-Shaped Ileal Orthotopic Neobladder Reconstruction	Uretero-Enteric Anastomotic Stricture Following Radical Cystectomy: A Comparison of Open, Robotic Extracorporeal, and Robotic Intracorporeal Approaches	Cystectomy and ileal conduit for neurogenic bladder: Comparison of the open, laparoscopic and robotic approaches
A commentary on “Ureteral stents cannot decrease the incidence of ureteroileal anastomotic stricture and leakage: A systematic review and meta-analysis” (Int. J. Surg. 2021;93:106058)	Progressive ureteral dilations and retrograde placement of single-j stent guided by flexible cystoscope for management of ureteroenteral anastomotic stricture in patients after radical cystectomy and bricker urinary diversion	Survival outcomes following radical cystectomy in patients with prior pelvic radiation for prostate cancer: A matched cohort analysis
Comparative analysis of Bricker versus Wallace ureteroenteric anastomosis and identification of predictors for postoperative ureteroenteric stricture	Predictors of Benign Ureteroenteric Anastomotic Strictures After Radical Cystectomy and Urinary Diversion	Urinary diversions for benign and oncologic indications: What did we learn about short term complications in the last 24 months?
Variables affecting quality of life after Radical cystectomy and neobladder substitution: Egyptian National Cancer Institute experience [Variables affectant la qualité de vie après une cystectomie radicale et une substitution néovésicale : expérience de l'Institut national Egyptien du cancer	CT findings in urinary diversion after radical cystectomy: postsurgical anatomy and complications	Technique selection of ureteroileal anastomosis in hautmann ileal neobladder with chimney modification: Reliability of patient-based selection strategy and its impact on ureteroentric stricture rate
Robotic Repair of Ureteroenteric Stricture Following Radical Cystectomy: A Multi-Institutional Experience	Complications of Bricker ileal conduit urinary diversion: analysis of a series of 246 patients	Robotic Assisted Repair of Post-Ileal Conduit Parastomal Hernia: Technique and Outcomes
Cystectomy and ileal conduit for neurogenic bladder: Comparison of the open, laparoscopic and robotic approaches	Effect of intracorporeal urinary diversion on the incidence of benign ureteroenteric stricture after cystectomy	Three-port approach vs standard laparoscopic radical cystectomy with an ileal conduit: a single-centre retrospective study
Long-Term Renal Function Following Radical Cystectomy for Bladder Cancer	The Pull-through Anastomosis of Ureter to Enteric Conduit (PAUTEC): A Novel Technique for Urinary Diversion	The Pull-through Anastomosis of Ureter to Enteric Conduit (PAUTEC): A Novel Technique for Urinary Diversion
Modification of the Indiana Pouch Ileo-Caecal Cutaneous Continent Urinary Diversion: Tubular Ileal Afferent Limb for Ureteral Anastomosis Has Low Stricture Rate and Allows Ileal Ureter Replacement	Diabetes and elevated urea level predict for uretero-ileal stricture after radical cystectomy and ileal conduit formation	Impact of radiation on the incidence and management of ureteroenteric strictures: a contemporary single center analysis
Early Warning Models to Predict the 90-Day Urinary Tract Infection Risk After Radical Cystectomy and Urinary Diversion for Patients With Bladder Cancer	Updates on Robotic Intracorporeal Urinary Diversions	Vaginal repair of nonradiogenic urogenital fistulas
Management of osteomyelitis of the pubic symphysis following urinary fistula in patients with radiation-induced urethral strictures after prostate cancer treatment	Is it necessary to perform a retrosigmoid transposition of the left ureter in Bricker Ileal Conduit surgery?	Perioperative Outcomes of Robot-Assisted Radical Cystectomy with Intracorporeal Versus Extracorporeal Urinary Diversion
X-RAY ENDOSCOPIC TREATMENT IN PATIENTS WITH URETERAL ANASTOMOTIC OBLITERATION AFTER ORTHOTOPIC NEOBLADDER FORMATION	A systematic review and meta-analysis of the long-term outcomes of ileal conduit and orthotopic neobladder urinary diversion	Comparison of renal function after open radical cystectomy, extracorporeal robot assisted radical cystectomy, and intracorporeal robot assisted radical cystectomy
Contemporary management of benign uretero-enteric strictures after cystectomy: a systematic review	Feasibility and Safety of Stentless Uretero-Intestinal Anastomosis in Radical Cystectomy with Ileal Orthotopic Neobladder	Effect of intracorporeal urinary diversion on the incidence of benign ureteroenteric stricture after cystectomy
Successful Multidisciplinary Repair of Severe Bilateral Uretero-Enteric Stricture with Inflammatory Reaction Extending to the Left Iliac Artery, after Robotic Radical Cystectomy and Intracorporeal Ileal Neobladder	A comparison of the Bricker versus Wallace ureteroileal anastomosis in patients undergoing urinary diversion for bladder cancer	Study of modified technique of ileal neobladder-Frog neobladder
Evaluation of Ureteroenteric Anastomotic Strictures after the Introduction of Robot-Assisted Radical Cystectomy with Intracorporeal Urinary Diversion: Results from a Large Tertiary Referral Center. Letter.	Urinary diversions: a primer of the surgical techniques and imaging findings	Comparing the outcome of ileal conduit and transuretero-cutaneostomy urinary diversion after radical cystectomy: a retrospective cohort study
Evaluation of Ureteroenteric Anastomotic Strictures after the Introduction of Robot-Assisted Radical Cystectomy with Intracorporeal Urinary Diversion: Results from a Large Tertiary Referral Center. Reply.	Retrosigmoid ileal conduit without transposition of the left ureter after open radical cystectomy for bladder cancer	Complication rate after cystectomy following pelvic radiotherapy: an international, multicenter, retrospective series of 682 cases
Survival outcomes following radical cystectomy in patients with prior pelvic radiation for prostate cancer: A matched cohort analysis	External-internal nephro-uretero-ileal stents in patients with an ileal conduit: long-term results	Uretero-Enteric Anastomotic Stricture Following Radical Cystectomy: A Comparison of Open, Robotic Extracorporeal, and Robotic Intracorporeal Approaches
Evaluating the impact of the learning curve on the perioperative outcomes of robot-assisted radical cystectomy with intracorporeal urinary diversion [Análisis del impacto de la curva de aprendizaje de la cistectomía radical asistida por robot con derivación urinaria intracorpórea sobre los resultados perioperatorios	Robot-Assisted Laparoscopic Radical Cystectomy and Modified Y-Shaped Ileal Orthotopic Neobladder Reconstruction	Perioperative and oncological outcomes of laparoscopic radical cystectomy with intracorporeal versus extracorporeal ileal conduit: A matched-pair comparison in a multicenter cohort in Japan
Ureteroileal anastomosis stricture after urinary diversions performed by open, laparoscopic and robotic approaches. Incidence and management in a tertiary care center [Estenosis de la anastomosis ureteroileal en derivaciones urinarias realizadas mediante abordaje abierto, laparoscópico y robótico. Incidencia y manejo en un centro de tercer nivel	Ureteroenteric anastomosis in orthotopic neobladder creation: do urinary tract infections impact stricture rate?	Evolution in technique of robotic intracorporeal continent catheterizable pouch after cystectomy
Retrosigmoid ileal conduit without transposition of the left ureter after open radical cystectomy for bladder cancer	Ureteric stricture rates and management after robot-assisted radical cystectomy: a single-centre observational study	Retrosigmoid Versus Traditional Ileal Conduit for Urinary Diversion After Radical Cystectomy
Neuroendocrine tumor causing ureteral obstruction in a patient with prior ileal conduit	Long-term complications of urinary diversion	Use of indocyanine green to minimise uretero-enteric strictures after robotic radical cystectomy
Three-port approach vs standard laparoscopic radical cystectomy with an ileal conduit: a single-centre retrospective study	India Ink Tattooing of Ureteroenteric Anastomoses	Response to editorial comment "A retrosigmoid ileal conduit might prevent ureteroileal anastomotic stricture after ileal conduit diversion"
Robotic Assisted Repair of Post-Ileal Conduit Parastomal Hernia: Technique and Outcomes	Is continent cutaneous urinary diversion a suitable alternative to orthotopic bladder substitute and ileal conduit after cystectomy?	Updates on Robotic Intracorporeal Urinary Diversions
Impact of radiation on the incidence and management of ureteroenteric strictures: a contemporary single center analysis	Evaluation of conservative approach in the management of ureteroenteric strictures following radical cystectomy with Bricker ileal conduit: a single-center experience	Does the site of the orthotopic neobladder outlet matter? A prospective randomized comparative study
Perioperative Outcomes of Robot-Assisted Radical Cystectomy with Intracorporeal Versus Extracorporeal Urinary Diversion	Intracorporeal urinary diversion during robot-assisted radical cystectomy using indocyanine green	Role of static fluid MR urography in detecting post urinary diversion complications
Comparing the outcome of ileal conduit and transuretero-cutaneostomy urinary diversion after radical cystectomy: a retrospective cohort study	Ileal conduit and urinary stoma complications	Ureteroileal bypass: a new technic to treat ureteroenteric strictures in urinary diversion
Radical cystectomy: A review of techniques, developments and controversies	The devastated bladder outlet: treatment options	Feasibility of expert and crowd-sourced review of intraoperative video for quality improvement of intracorporeal urinary diversion during robotic radical cystectomy
Management of upper urinary tract problems after radical cystectomy for urothelial carcinoma: Tips and tricks	Technique selection of ureteroileal anastomosis in hautmann ileal neobladder with chimney modification: Reliability of patient-based selection strategy and its impact on ureteroentric stricture rate	Diabetes and elevated urea level predict for uretero-ileal stricture after radical cystectomy and ileal conduit formation
Urinary diversions for benign and oncologic indications: What did we learn about short term complications in the last 24 months?	Febrile Urinary Tract Infection after Radical Cystectomy and Ileal Neobladder in Patients with Bladder Cancer	Natural History, Predictors and Management of Ureteroenteric Strictures after Robot Assisted Radical Cystectomy
The Pull-through Anastomosis of Ureter to Enteric Conduit (PAUTEC): A Novel Technique for Urinary Diversion	Is Anti-Reflux Anastomosis an Advantage in an Orthotopic Ileal Neobladder? A Systematic Review and Meta-Analysis	Simultaneous antegrade and retrograde endoscopic treatment of non-malignant ureterointestinal anastomotic strictures following urinary diversion
Incidence, etiology, prevention and management of ureteroenteric strictures after robot-assisted radical cystectomy: A review of published evidence and personal experience	Ureteroileal anastomosis stricture after urinary diversions performed by open, laparoscopic and robotic approaches. Incidence and management in a tertiary care center	External stent versus double J drainage in patients with radical cystectomy and orthotopic urinary diversion: A randomized controlled trial
Technique selection of ureteroileal anastomosis in hautmann ileal neobladder with chimney modification: Reliability of patient-based selection strategy and its impact on ureteroentric stricture rate	Malignant ureteroenteric anastomotic stricture following radical cystectomy with urinary diversion: Patterns, risk factors, and outcomes	Internal versus external ureteric stents for uretero-ileal anastomosis after laparoscopic radical cystectomy with orthotopic neobladder: A prospective comparative study
A gravity-assisted approach to the management of urinary diversion: 99mTc-MAG3 diuresis renography with F + 10(sp) method	Incidence and risk factors of stomal complications in patients undergoing cystectomy with ileal conduit urinary diversion for bladder cancer	Segmental ureteroileal conduit resection for the treatment of distal upper urinary tract recurrence of bladder cancer following cystectomy
Robot-Assisted Cystectomy and Ileal Conduit for Neurogenic Bladder: Comparison of Extracorporeal vs Intracorporeal Urinary Diversion	Robotic versus open cystectomy with ileal conduit for the management of neurogenic bladder: a comparative study	Functional evaluation of a modified Studer ileal neobladder
Ureteral stents cannot decrease the incidence of ureteroileal anastomotic stricture and leakage: A systematic review and meta-analysis	Ureterointestinal strictures following Bricker ileal conduit: management via a percutaneous approach	Is continent cutaneous urinary diversion a suitable alternative to orthotopic bladder substitute and ileal conduit after cystectomy?
Feasibility and safety of retrograde radical cystectomy under combined spinal and epidural anesthesia in high-risk and elderly patients a single surgeon experience	Ileal conduit urinary diversion in patients with previous history of abdominal/pelvic irradiation	The devastated bladder outlet: Treatment options
Ureteral Arterial Fistula – A Role for Open Operation in the 21st Century	Hand-assisted laparoscopic radical cystectomy and extracorporeal urinary diversion: experience with 31 cases	Randomized Trial of Studer Pouch versus T-Pouch Orthotopic Ileal Neobladder in Patients with Bladder Cancer
Salvage cystectomy and ileal conduit urinary diversion as a last-line option for benign diseases—perioperative safety and postoperative health-related quality of life	Ureterocutaneostomy: for whom and when?	Comparative impact of continent and incontinent urinary diversion on long-term renal function after radical cystectomy in patients with preoperative chronic kidney disease 2 and chronic kidney disease 3a
A new technique in the treatment of ureteroenteric anastomosis stricture: Repair of ureteroenteric anastomosis stricture with low lombotomy incision (retroperitoneal approach)	Ureteroileal strictures after urinary diversion with an ileal segment-is there a place for endourological treatment at all?	The effect of length of ureteral resection on benign ureterointestinal stricture rate in ileal conduit or ileal neobladder urinary diversion following radical cystectomy
Complex ureteral reconstruction in kidney transplantation	Prospective evaluation of laparoscopic assisted cystectomy and ileal conduit in advanced multiple sclerosis	Total bladder and posterior urethral reconstruction: Salvage technique for defunctionalized bladder with recalcitrant posterior urethral stenosis
Percutaneous Neoanastomosis Creation for an Ileal Conduit Ureteroenteric Occlusion using Radiofrequency Guidewire and Snare Target Technique	Neovesical-urethral anastomotic stricture after orthotopic urinary diversion: presentation and management	Radical Cystectomy for Bladder Cancer in Patients with and Without a History of Pelvic Irradiation: Survival Outcomes and Diversion-related Complications
Effect of intracorporeal urinary diversion on the incidence of benign ureteroenteric stricture after cystectomy	Getting out of a tight spot: an overview of ureteroenteric anastomotic strictures	Functional and clinical outcome of ileal (Studer) neo-bladder reconstruction: Single centre experience from Pakistan
Comparison of renal function after open radical cystectomy, extracorporeal robot assisted radical cystectomy, and intracorporeal robot assisted radical cystectomy	Experience with ureteroenteric strictures after radical cystectomy and diversion: open surgical revision	Technique selection of Bricker or Wallace ureteroileal anastomosis in ileal conduit urinary diversion: A strategy based on patient characteristics
Endoscopic Procedures in the Treatment of Ureteroenteric Anastomotic Strictures: A Systematic Review and Meta-Analysis	Cystectomy and Urinary Diversion for the Management of a Devastated Lower Urinary Tract Following Prostatic Cryotherapy and/or Radiotherapy	Seminal-sparing cystectomy: Technical evolution and results over a 20-year period
Evaluation of Ureteroenteric Anastomotic Strictures after the Introduction of Robot-Assisted Radical Cystectomy with Intracorporeal Urinary Diversion: Results from a Large Tertiary Referral Center	Ureteroenteric Strictures After Open Radical Cystectomy and Urinary Diversion: The University of Southern California Experience	Oncologic outcome after laparoscopic radical cystectomy without neoadjuvant or adjuvant therapy with a median follow-up of 32 months
Ureteroenteric anastomosis in orthotopic neobladder creation: do urinary tract infections impact stricture rate?	Complications After Ileal Urinary Derivations	Impact of complications and bladder cancer stage on quality of life in patients with different types of urinary diversions
Functional results of hautmann neobladder with chimney modifcation and wallace ureteroileal anastomosis: initial experience with 22 patients	Current evidence for robotic surgery in radical cystectomy	Oncologic outcome after laparoscopic radical cystectomy without neoadjuvant or adjuvant therapy with a median follow-up of 32 months
Intracorporeal Urinary Diversion in Robotic Radical Cystectomy	Robotic Assisted Repair of Post-Ileal Conduit Parastomal Hernia: Technique and Outcomes	Orthotopic neobladder reconstruction after radical cystectomy in patients with a solitary functioning kidney: Clinical outcome and evaluation
Safety of decreasing ureteral stent duration following radical cystectomy	Ureteroileal anastomosis stricture after urinary diversions performed by open, laparoscopic and robotic approaches. Incidence and management in a tertiary care center	Urinary retention after orthotopic neobladder substitution in females
Techniques of Robotic Urinary Tract Reconstruction: A Complete Approach	Management of upper urinary tract problems after radical cystectomy for urothelial carcinoma: tips and tricks	Ureteroileocecal Appendicostomy Based Urinary Reservoir in Irradiated and Nonirradiated Patients
Urinary diversions for radical cystectomy: a review of complications and their management	Evaluation of ureterointestinal anastomosis: Wallace vs Bricker	Is the incidence of uretero-intestinal anastomotic stricture increased in patients undergoing radical cystectomy with previous pelvic radiation?
Robotic-assisted genitourinary reconstruction: current state and future directions	Short-term and long-term outcomes of intracorporeal "V-O manner" ureter-ileal anastomosis in robotic-assisted laparoscopic radical cystectomy with urinary diversion: a retrospective cohort study	Comparison of hand-assisted laparoscopic and open radical cystectomy for bladder cancer
Cumulative incidence of ureteroenteric strictures after radical cystectomy in a population-based Swedish cohort	Use of nonabsorbable staples for urinary diversion: a step in the wrong direction	Ileal Conduit as the Standard for Urinary Diversion After Radical Cystectomy for Bladder Cancer
Surgical technique of uretero-ileal anastomosis in patients with bilateral duplex ureters undergoing radical cystectomy and ileal conduit urinary diversion: initial experience	To stent or not to stent perioperatively the ureteroileal anastomosis of ileal orthotopic bladder substitutes and ileal conduits? Results of a prospective randomized trial	Robot-assisted intracorporeal ileal conduit: Marionette technique and initial experience at Roswell Park Cancer Institute
Current evidence for robotic surgery in radical cystectomy	Ileal conduit post radical cystectomy: modifications of the technique	Is the incidence of uretero-intestinal anastomotic stricture increased in patients undergoing radical cystectomy with previous pelvic radiation?
Study of modified technique of ileal neobladder-Frog neobladder	Urinary diversions for benign and oncologic indications: what did we learn about short term complications in the last 24 months?	Long-term urodynamic and functional analysis of orthotopic "W" ileal neobladder following radical cystectomy
Long-Term Outcomes of Laser Incision and Triamcinolone Injection for the Management of Ureteroenteric Anastomotic Strictures	Long-Term Outcomes of Laser Incision and Triamcinolone Injection for the Management of Ureteroenteric Anastomotic Strictures	To stent or not to stent perioperatively the ureteroileal anastomosis of ileal orthotopic bladder substitutes and ileal conduits? Results of a prospective randomized trial
Complications of ileal conduits after radical cystectomy: Interven-tional radiologic management	Robot-assisted intracorporeal pyramid neobladder	Parasites of urological importance
Combined antegrade and retrograde endoscopic treatment of complete ureteroenteric obstruction following cystectomy with ileal conduit: A case report	Treatment of ureteral anastomotic strictures with reimplantation and survival after cystectomy and urinary diversion	Ureterointestinal strictures following Bricker ileal conduit: Management via a percutaneous approach
intracorporeal versus extracorporeal urinary diversion after robotic-assisted radical cystectomy: evidence from a systematic review and pooled analysis of observational studies	Internal double-J stent was associated with a lower incidence of ureteroileal anastomosis stricture than external ureteral catheter for patients undergoing radical cystectomy and orthotopic neobladder: A systematic review and meta-analysis	Neovesical-urethral anastomotic stricture after orthotopic urinary diversion: Presentation and management
Laparoscopic radical cystectomy with extracorporeal urinary diversion: an Italian single-center experience with 10-year outcomes	Complications of Ileal Conduits after Radical Cystectomy: Interventional Radiologic Management	Evaluation of direct versus non-refluxing technique and functional results in orthotopic Y-ileal neobladder after 12 years of follow upInvestigation
Intracorporeal urinary diversion during robot-assisted radical cystectomy using indocyanine green	Robotic Repair of Ureteroenteric Stricture Following Radical Cystectomy: A Multi-Institutional Experience	A Comparison of the Bricker Versus Wallace Ureteroileal Anastomosis in Patients Undergoing Urinary Diversion for Bladder Cancer
Predictors of Benign Ureteroenteric Anastomotic Strictures After Radical Cystectomy and Urinary Diversion	Early Warning Models to Predict the 90-Day Urinary Tract Infection Risk After Radical Cystectomy and Urinary Diversion for Patients With Bladder Cancer	Magnetic Resonance Urethrography in Comparison to Retrograde Urethrography in Diagnosis of Male Urethral Strictures: Is It Clinically Relevant?
Uretero-Enteric Anastomotic Stricture Following Radical Cystectomy: A Comparison of Open, Robotic Extracorporeal, and Robotic Intracorporeal Approaches	Comparison of perioperative outcomes and complications of robot assisted radical cystectomy with extracorporeal vs intracorporeal urinary diversion	EUS-guided FNA for the diagnosis of recurrent bladder cancer through the ileal conduit: a novel approach
Near-infrared Fluorescence Imaging of Ureters With Intravenous Indocyanine Green During Radical Cystectomy to Prevent Ureteroenteric Anastomotic Strictures	Robot-assisted laparoscopic cystectomy with non-continent urinary diversion for neurogenic lower urinary tract dysfunction: Midterm outcomes	Evaluation of Ureterointestinal Anastomosis: Wallace vs Bricker
Initial clinical experience and follow-up outcomes of treatment for ureteroileal anastomotic stricture with Allium coated metal ureteral stent	Long-term effects of ileal conduit urinary diversion on upper urinary tract in bladder cancer	A randomized study comparing an antireflux system with a direct ureteric anastomosis in patients with orthotopic ileal neobladders
Complication rate after cystectomy following pelvic radiotherapy: an international, multicenter, retrospective series of 682 cases	Functional results of hautmann neobladder with chimney modification and wallace ureteroileal anastomosis: initial experience with 22 patients	Long-term effects of ileal conduit urinary diversion on upper urinary tract in bladder cancer
Robotic vs. open surgical management of ureteroenteric anastomotic strictures: technical modifications to enhance success	Intracorporeal versus extracorporeal urinary diversion after robotic-assisted radical cystectomy: evidence from a systematic review and pooled analysis of observational studies	Refluxing chimney versus nonrefluxing LeDuc ureteroileal anastomosis for orthotopic ileal neobladder: A comparative analysis for patients with bladder cancer
A systematic review and meta-analysis of the long-term outcomes of ileal conduit and orthotopic neobladder urinary diversion	Perioperative and oncological outcomes of laparoscopic radical cystectomy with intracorporeal versus extracorporeal ileal conduit: A matched-pair comparison in a multicenter cohort in Japan	Results of chimney modification technique in ureterointestinal anastomosis of Hautmann ileal neobladder in bladder cancer
Comparison of a significant decline in the glomerular filtration rate between ileal conduit and ileal neobladder urinary diversions after radical cystectomy: A propensity score-matched analysis	Radical cystectomy and ileal orthotopic bladder substitution after radical retropubic prostatectomy: functional and oncological results	Sigmoidorectal (Mainz II) pouch for continent urinary diversion in bladder cancer
Perioperative and oncological outcomes of laparoscopic radical cystectomy with intracorporeal versus extracorporeal ileal conduit: A matched-pair comparison in a multicenter cohort in Japan	Robot-assisted repair for ureteroileal anastomosis stricture after cystectomy: technical points	Long-term complications associated with the Indiana pouch urinary diversion in patients with recurrent gynecologic cancers after high-dose radiation
Arterioureteral Fistula in the Setting of an Indwelling Ureteral Stent, Ileal Conduit and History of Pelvic Radiation	Incidence, Etiology, Prevention and Management of Ureteroenteric Strictures after Robot-Assisted Radical Cystectomy: A Review of Published Evidence and Personal Experience	Use of external ureteral catheters and internal double J stents in a modified ileal neobladder for continent diversion: A comparative analysis
Modified wallace anastomotic technique reduces ureteroenteric stricture rates after ileal conduit urinary diversion	A new ureteroileal anastomosis technique in modified ileal orthotopic bladder substitution after radical cystectomy	New serosal lined antireflux ureteroileal implantation technique on a gia stapler detubularised ileal neobladder: Technical considerations and results
Robotic radical cystectomy with intracorporeal urinary diversion: Beyond the initial experience	Management of ureteric duplications identified during robotic cystectomy and intracorporeal urinary diversion	Results of the ureteral reimplantation with serous-lined extramural tunnel in orthotopic ileal W-neobladder
Long-term evaluation of modified orthotopic Y-shaped ileal neobladder (Tanta pouch) with left retro-colic chimney	Open surgical repair of ureteral strictures and fistulas following radical cystectomy and urinary diversion	Early and late treatment-related morbidity following radical cystectomy
The mystery of the ureteric stent in the lumen of the terminal ileum	Internal versus external ureteric stents for uretero-ileal anastomosis after laparoscopic radical cystectomy with orthotopic neobladder: A prospective comparative study
The feasibility and efficacy of total laparoscopic radical cystectomy with intracorporeal Xing's orthotopic neobladder [完全腹腔镜根治性膀胱切除术+邢氏原位回肠新膀胱的可行性和疗效	Management of Ureteroenteric Stricture: Predictive Modeling to Compare Cost
Persistent, long-term risk for ureteroenteric anastomotic stricture formation: The case for long term follow-up	The impact of running versus interrupted anastomosis on ureterointestinal stricture rate after radical cystectomy
Pelvic fracture urethral injuries associated with rectal injury: A review of acute and definitive urologic and bowel management with long term outcomes	Contemporary management of benign uretero-enteric strictures after cystectomy: a systematic review
A Population-based Study of Ureteroenteric Strictures After Open and Robot-assisted Radical Cystectomy	Functional Results, Complications Associated with the Serosa-lined Tunnel, and Quality of Life with a Cross-folded Ileal Reservoir Combined with an Afferent Tubular Isoperistaltic Segment for Heterotopic Continent Urinary Diversion: An Observational Long-term Cohort Analysis
Analysis of influencing factors of ureteral anastomotic stenosis following urinary diversion after laparoscopic radical cystectomy	Uretero-enteric Strictures After Robot Assisted Radical Cystectomy: Prevalence and Management Over Two Decades
Characterization of a learning curve for robotic cystectomy with intracorporeal urinary diversion at two institutions using the cumulative sum (CUSUM) method	Optimizing decision-making process of benign uretero-enteric anastomotic stricture treatment after radical cystectomy
Internal double-J stent was associated with a lower incidence of ureteroileal anastomosis stricture than external ureteral catheter for patients undergoing radical cystectomy and orthotopic neobladder: A systematic review and meta-analysis	Interventional radiology methods of treating ureteral strictures developed on anastomoses after the radical cystectomy in Mainz pouch II and ileal conduit derivation
Urinary diversions: a primer of the surgical techniques and imaging findings	Biphasic decline in renal function after radical cystectomy with urinary diversion
End-to-end ureteroureteroanastomosis with unilateral nephrostomy: revival of a forgotten technique suitable for a modern context?	Study of modified technique of ileal neobladder-Frog neobladder
Robot-assisted repair for ureteroileal anastomosis stricture after cystectomy: technical points	Safe transition from extracorporeal to intracorporeal urinary diversion following robot-assisted cystectomy: a recipe for reducing operative time, blood loss and complication rates
Iliac-Ileal Conduit Fistula	Is the incidence of uretero-intestinal anastomotic stricture increased in patients undergoing radical cystectomy with previous pelvic radiation?
Internal hernia from the interureteric space after robot-assisted radical cystectomy and urinary diversion: Two case reports	Ureteroileal bypass: a new technic to treat ureteroenteric strictures in urinary diversion
Robot-assisted Vescica Ileale Padovana: A New Technique for Intracorporeal Bladder Replacement Reproducing Open Surgical Principles	Detour technique, Dipping technique, or Ileal bladder flap technique for surgical correction of uretero-ileal anastomotic stricture in orthotopic ileal neobladder
Use of indocyanine green to minimise uretero-enteric strictures after robotic radical cystectomy	A Population-based Study of Ureteroenteric Strictures After Open and Robot-assisted Radical Cystectomy
Comparison of perioperative outcomes and complications of robot assisted radical cystectomy with extracorporeal vs intracorporeal urinary diversion [Comparación de los resultados perioperatorios de la cistectomía radical asistida por robot con derivación urinaria extracorpórea vs. intracorpórea	Management of benign ureteral strictures following radical cystectomy and urinary diversion for bladder cancer
A new modification of tubeless cutaneous ureterostomy following radical cystectomy	Long-term Changes in Renal Function, Blood Electrolyte Levels, and Nutritional Indices after Radical Cystectomy and Ileal Conduit in Patients with Bladder Cancer
Effect of treatment modality on long term renal functions in patients with muscle invasive bladder cancer	Successful Multidisciplinary Repair of Severe Bilateral Uretero-Enteric Stricture with Inflammatory Reaction Extending to the Left Iliac Artery, after Robotic Radical Cystectomy and Intracorporeal Ileal Neobladder
Neovejiga ortotópica intracorpórea: ¿Por qué no hacerlo? [Intracorporeal orthotopic neobladder formation: Why not to do it?	Evaluating the impact of the learning curve on the perioperative outcomes of robot-assisted radical cystectomy with intracorporeal urinary diversion
Robot-assisted surgery for benign distal ureteral strictures: step-by-step technique using the SP ® surgical system	Ureteroenteric anastomotic revision as initial management of stricture after urinary diversion
Long-term changes in renal function, blood electrolyte levels, and nutritional indices after radical cystectomy and ileal conduit in patients with bladder cancer	Cystectomy for patients with Hunner-type interstitial cystitis at a tertiary referral center in Japan
Safe transition from extracorporeal to intracorporeal urinary diversion following robot-assisted cystectomy: a recipe for reducing operative time, blood loss and complication rates	Feasibility of expert and crowd-sourced review of intraoperative video for quality improvement of intracorporeal urinary diversion during robotic radical cystectomy
Re: Lessons from 151 Ureteral Reimplantations for Postcystectomy Ureteroenteric Strictures: A Single-Center Experience over a Decade	Ureteroenteric anastomotic strictures after radical cystectomy-does operative approach matter?
Retrosigmoid Versus Traditional Ileal Conduit for Urinary Diversion After Radical Cystectomy	Lessons from 151 ureteral reimplantations for postcystectomy ureteroenteric strictures: A single-center experience over a decade
Real-time indocyanine green angiography with the SPY fluorescence imaging platform decreases benign ureteroenteric strictures in urinary diversions performed during radical cystectomy	Laparoscopic Management of Ureteroileal Anastomosis Strictures: Initial Experience
Predictors of postoperative complications after robot-assisted radical cystectomy with extracorporeal urinary diversion	Urosymphyseal Fistulas Resulting From Endoscopic Treatment of Radiation-induced Posterior Urethral Strictures
Response to editorial comment "A retrosigmoid ileal conduit might prevent ureteroileal anastomotic stricture after ileal conduit diversion"	A novel technique of ureterointestinal anastomosis for urinary diversion
A prospective study of the utility of a routine ‘loopogram’ at three months for the early detection of anastomotic stricture post-cystectomy and conduit urinary diversion	External stent versus double J drainage in patients with radical cystectomy and orthotopic urinary diversion: A randomized controlled trial
Management of ureteric duplications identified during robotic cystectomy and intracorporeal urinary diversion	Total cystectomy and W-shaped orthotopic ileal neobladder for bladder cancer
Impact of Thermo-Expandable Memokath Ureteral Stent on Renal Function in the Management of Ureteroileal Anastomotic Stricture	Continence outcomes after treatment of recalcitrant postprostatectomy bladder neck contracture and review of the literature
Bilateral Ureteroenteric Strictures: A Case of the “Reverse 7”	A new technique in the treatment of ureteroenteric anastomosis stricture: Repair of ureteroenteric anastomosis stricture with low lombotomy incision (retroperitoneal approach)
Complications within 90 days after radical cystectomy for bladder cancer: results of a multicenter prospective study in Japan	Safety of decreasing ureteral stent duration following radical cystectomy
Ureteric stricture rates and management after robot-assisted radical cystectomy: a single-centre observational study	Simultaneous antegrade and retrograde endoscopic treatment of non-malignant ureterointestinal anastomotic strictures following urinary diversion
Re: Preoperatively Dilated Ureters are a Specific Risk Factor for the Development of Ureteroenteric Strictures after Open Radical Cystectomy and Ileal Neobladder: R. E. Hautmann, R. de Petriconi, A. Kahlmeyer, M. Enders and B. Volkmer J Urol 2017; 198: 1098–1106.	Robot-assisted repair of ureteroileal anastomosis strictures: initial cases and literature review
Radical cystectomy and urinary diversion—what is important ? [Radikale Zystektomie und Harnableitung – worauf kommt es an?	Comparison of renal function after open radical cystectomy, extracorporeal robot assisted radical cystectomy, and intracorporeal robot assisted radical cystectomy
Does the site of the orthotopic neobladder outlet matter? A prospective randomized comparative study	Seminal-sparing cystectomy: technical evolution and results over a 20-year period
Ureteroileal bypass: A new technic to treat ureteroenteric strictures in urinary diversion	Transnephrostomic Indocyanine Green-Guided Robotic Ureteral Reimplantation for Benign Ureteroileal Strictures After Robotic Cystectomy and Intracorporeal Neobladder: Step-By-Step Surgical Technique, Perioperative and Functional Outcomes
Updates on Robotic Intracorporeal Urinary Diversions	Early and late treatment-related morbidity following radical cystectomy
Urosymphyseal Fistulas Resulting From Endoscopic Treatment of Radiation-induced Posterior Urethral Strictures	Use of external ureteral catheters and internal double J stents in a modified ileal neobladder for continent diversion: a comparative analysis
Clinical utility of upper urinary tract reconstruction by ileal-ureter substitution	Long-Term Renal Function Following Radical Cystectomy for Bladder Cancer
The effects of recreational ketamine cystitis on urinary tract reconstruction – a surgical challenge	Perugia ileal neobladder: functional results and complications
Surgical Complications of Urinary Diversion	Studer Orthotopic Neobladder: A Modified Surgical Technique
Robotic Cystectomy with Intracorporeal Urinary Diversion: Review of Current Techniques and Outcomes	Evaluating the impact of the learning curve on the perioperative outcomes of robot-assisted radical cystectomy with intracorporeal urinary diversion
Male Neobladder	Robotic vs. open surgical management of ureteroenteric anastomotic strictures: technical modifications to enhance success
Transuretero ureterostomy: Current state of the problem and its place in oncological urology	Variables affecting quality of life after Radical cystectomy and neobladder substitution: Egyptian National Cancer Institute experience
Preoperatively Dilated Ureters are a Specific Risk Factor for the Development of Ureteroenteric Strictures after Open Radical Cystectomy and Ileal Neobladder	Robotic repair of post-cystectomy ureteroileal anastomotic strictures: techniques for success
Feasibility of expert and crowd-sourced review of intraoperative video for quality improvement of intracorporeal urinary diversion during robotic radical cystectomy	The Use of a Metal Stent in the Treatment of Ureteral Stricture in a Patient Who Had Undergone Radical Cystectomy with the Creation of an Ileal Conduit
Long-term third-party assessment of results after continent cutaneous diversion with Lundiana pouch	Use of indocyanine green to minimise uretero-enteric strictures after robotic radical cystectomy
Natural History, Predictors and Management of Ureteroenteric Strictures after Robot Assisted Radical Cystectomy	Outcomes Following First-line Endourologic Management of Ureteroenteric Anastomotic Strictures After Urinary Diversion: A Single-center Study
Editorial Comment	Functional and Clinicopathologic Outcomes Using a Modified Vescica Ileale Padovana Technique
Simultaneous antegrade and retrograde endoscopic treatment of non-malignant ureterointestinal anastomotic strictures following urinary diversion	Management of neobladder complications: endoscopy comes first
Ureteroenteric anastomotic revision as initial management of stricture after urinary diversion	Validation of the effectiveness of a modified Studer orthotopic neobladder in a single center after 3 years of its application
Reconstructive Management Options of Delayed Complications Following Bladder Outlet Surgery	Impact of radiation on the incidence and management of ureteroenteric strictures: a contemporary single center analysis
Intentional Omission of Ureteral Stents During Robotic-assisted Intracorporeal Ureteroenteric Anastomosis: Is It Safe and Feasible?	Selection and perioperative management of patients undergoing an orthotopic ileal bladder substitution
Outcomes Following First-line Endourologic Management of Ureteroenteric Anastomotic Strictures After Urinary Diversion: A Single-center Study	Intentional Omission of Ureteral Stents During Robotic-assisted Intracorporeal Ureteroenteric Anastomosis: Is It Safe and Feasible?
Biphasic decline in renal function after radical cystectomy with urinary diversion	Ureteroarterial Fistula in a Patient with an Ileal Conduit and Chronic Nephroureteral Catheter
Antegrade repositioning of Memokath stent in malignant ureteroileal anastomotic stricture	Functional and clinical outcome of ileal (Studer) neo-bladder reconstruction: single centre experience from Pakistan
Diabetes and elevated urea level predict for uretero-ileal stricture after radical cystectomy and ileal conduit formation	Characterization of a learning curve for robotic cystectomy with intracorporeal urinary diversion at two institutions using the cumulative sum (CUSUM) method
Lessons from 151 ureteral reimplantations for postcystectomy ureteroenteric strictures: A single-center experience over a decade	Evaluation of Ureteroenteric Anastomotic Strictures after the Introduction of Robot-Assisted Radical Cystectomy with Intracorporeal Urinary Diversion: Results from a Large Tertiary Referral Center
Urological complications after cystectomy as part of pelvic exenteration are higher than that after cystectomy for primary bladder malignancy	Urinary retention after orthotopic neobladder substitution in females
A study of intestinal complications arising from urinary diversion	Laparoscopic radical cystectomy with orthotopic ileal neobladder: a report of 85 cases
Combined endoscopic resolution of iatrogenic stricture in an ureterosigmoidostomy [Resolución endoscópica combinada de una estenosis yatrógena en una ureterosigmoidostomía	Impact of Thermo-Expandable Memokath Ureteral Stent on Renal Function in the Management of Ureteroileal Anastomotic Stricture
Treatment of ureteral anastomotic strictures with reimplantation and survival after cystectomy and urinary diversion	Evaluation of Ureteroenteric Anastomotic Strictures after the Introduction of Robot-Assisted Radical Cystectomy with Intracorporeal Urinary Diversion: Results from a Large Tertiary Referral Center. Letter
Management of Ureteroenteric Stricture: Predictive Modeling to Compare Cost	Evaluation of Ureteroenteric Anastomotic Strictures after the Introduction of Robot-Assisted Radical Cystectomy with Intracorporeal Urinary Diversion: Results from a Large Tertiary Referral Center. Reply
Evaluation of conservative approach in the management of ureteroenteric strictures following radical cystectomy with Bricker ileal conduit: a single-center experience	Preoperatively Dilated Ureters are a Specific Risk Factor for the Development of Ureteroenteric Strictures after Open Radical Cystectomy and Ileal Neobladder
Malignant ureteroenteric anastomotic stricture following radical cystectomy with urinary diversion: Patterns, risk factors, and outcomes	Clinical Utility of Upper Urinary Tract Reconstruction by Ileal-Ureter Substitution
Patients with an Orthotopic Low Pressure Bladder Substitute Enjoy Long-Term Good Function	Complication rate after cystectomy following pelvic radiotherapy: an international, multicenter, retrospective series of 682 cases
External stent versus double J drainage in patients with radical cystectomy and orthotopic urinary diversion: A randomized controlled trial	25 years of experience with 1,000 neobladders: long-term complications
Functional evaluation of a modified Studer ileal neobladder	Modified N-shaped ileal neobladder after radical cystectomy
Robotic cystectomy and intracorporeal stoma formation: Robotic management of ureteric strictures	Ureteral stents placed at the time of urinary diversion decreases postoperative morbidity
Getting out of a tight spot: An overview of ureteroenteric anastomotic strictures	Evolution in technique of robotic intracorporeal continent catheterizable pouch after cystectomy
Long-term Functional, Urodynamic, and Metabolic Outcome of a Modified Orthotopic Neobladder Created With a Short Ileal Segment: Our 5-year Experience	Natural History, Predictors and Management of Ureteroenteric Strictures after Robot Assisted Radical Cystectomy
Perioperative and long-term surgical complications for the Indiana pouch and similar continent catheterizable urinary diversions	Long-term renal function outcomes after radical cystectomy
Internal versus external ureteric stents for uretero-ileal anastomosis after laparoscopic radical cystectomy with orthotopic neobladder: A prospective comparative study	Persistent, long-term risk for ureteroenteric anastomotic stricture formation: the case for long term follow-up
The Long-Term Follow-Up and Complications Associated with Urinary Diversion in the Cancer Survivor	Survival outcomes following radical cystectomy in patients with prior pelvic radiation for prostate cancer: A matched cohort analysis
Reply by authors	Long-term results of endoureterotomy and open surgical revision for the management of ureteroenteric strictures after urinary diversion
Reoperations following robot-assisted radical cystectomy: A decade of experience	Santosh PGI pouch: A new innovation in urinary diversion
Cystectomy and urinary diversion for the management of a devastated lower urinary tract following prostatic cryotherapy and/or radiotherapy	Analysis of influencing factors of ureteral anastomotic stenosis following urinary diversion after laparoscopic radical cystectomy
Studer orthotopic neobladder: A modified surgical technique	Robotic radical anterior pelvic exenteration: the UCI experience
Segmental ureteroileal conduit resection for the treatment of distal upper urinary tract recurrence of bladder cancer following cystectomy	X-ray endoscopic treatment in patients with ureteral anastomotic obliteration after orthotopic neobladder formation
Febrile urinary tract infection after radical cystectomy and ileal neobladder in patients with bladder cancer	The double wire technique: an improved method for treating challenging ureteroileal anastomotic strictures and occlusions
Critical Analysis of Hospital Readmission and Cost Burden after Robot-Assisted Radical Cystectomy	Laparoscopic radical cystectomy with orthotopic ileal neobladder in the female: report of 14 cases
Use of the Memokath Urethral Stent in the management of ileal conduit stomal stenosis	Long-term evaluation of modified orthotopic Y-shaped ileal neobladder (Tanta pouch) with left retro-colic chimney
Continent cutaneous diversion	Management of osteomyelitis of the pubic symphysis following urinary fistula in patients with radiation-induced urethral strictures after prostate cancer treatment
Long-term complications of urinary diversion	Combined antegrade and retrograde endoscopic treatment of complete ureteroenteric obstruction following cystectomy with ileal conduit: A case report
Is continent cutaneous urinary diversion a suitable alternative to orthotopic bladder substitute and ileal conduit after cystectomy?	Robotic assisted radical cystectomy: short to medium-term oncologic and functional outcomes
An improved technique for bladder cancer: Pure laparoscopic radical cystectomy with orthotopic U-shape ileal neobladder using titanium staples	Results of the ureteral reimplantation with serous-lined extramural tunnel in orthotopic ileal W-neobladder
Robot-assisted intracorporeal pyramid neobladder	Comparison of hand-assisted laparoscopic and open radical cystectomy for bladder cancer
Robotic intracorporeal continent cutaneous urinary diversion: Primary description	Total bladder and posterior urethral reconstruction: salvage technique for defunctionalized bladder with recalcitrant posterior urethral stenosis
The "i-Pouch": Results of a new ileal neobladder technique	Long-term outcome of ureterosigmoidostomy: an analysis of patients with >10 years of follow-up
10 YEARS' EXPERIENCE IN USING DIRECT URETEROINTESTINAL ANASTOMOSIS IN URINARY INTESTINAL DIVERSION AFTER RADICAL AND SIMPLE CYSTECTOMY	CT urography of urinary diversions with enhanced CT digital radiography: preliminary experience
The devastated bladder outlet: Treatment options	Use of the Memokath Urethral Stent in the management of ileal conduit stomal stenosis
Ureteroenteric Strictures after Open Radical Cystectomy and Urinary Diversion: The University of Southern California Experience	Continent urinary tract reconstruction - the Lund experience
Radical Cystectomy for Bladder Cancer in Patients with and Without a History of Pelvic Irradiation: Survival Outcomes and Diversion-related Complications	The effects of recreational ketamine cystitis on urinary tract reconstruction - a surgical challenge
Comparative impact of continent and incontinent urinary diversion on long-term renal function after radical cystectomy in patients with preoperative chronic kidney disease 2 and chronic kidney disease 3a	Critical Analysis of Hospital Readmission and Cost Burden After Robot-Assisted Radical Cystectomy
Trends in renal function after radical cystectomy and ileal conduit diversion: New insights regarding estimated glomerular filtration rate variations	Y-neobladder: an easy, fast, and reliable procedure
Bricker versus Wallace anastomosis: A meta-analysis of ureteroenteric stricture rates after ileal conduit urinary diversion	Cumulative incidence of ureteroenteric strictures after radical cystectomy in a population-based Swedish cohort
Total bladder and posterior urethral reconstruction: Salvage technique for defunctionalized bladder with recalcitrant posterior urethral stenosis	Does the site of the orthotopic neobladder outlet matter? A prospective randomized comparative study
Robot-assisted radical cystectomy: Extracorporeal vs intracorporeal urinary diversion	Initial clinical experience and follow-up outcomes of treatment for ureteroileal anastomotic stricture with Allium coated metal ureteral stent
The effect of length of ureteral resection on benign ureterointestinal stricture rate in ileal conduit or ileal neobladder urinary diversion following radical cystectomy	A gravity-assisted approach to the management of urinary diversion: (99m)Tc-MAG3 diuresis renography with F + 10(sp) method
Laparoscopic radical cystectomy with intracorporeal orthotopic ileal neobladder: Technique and clinical outcomes	Comparison between a serous-lined extramural tunnel and T-limb ileal procedure as an antireflux technique in orthotopic ileal substitutes: a prospective randomized trial
Functional and clinicopathologic outcomes using a modified vescica ileale padovana technique	Sigmoidorectal (Mainz II) pouch for continent urinary diversion in bladder cancer
Detour technique, Dipping technique, or IIeal bladder flap technique for surgical correction of uretero-ileal anastomotic stricture in orthotopic ileal neobladder	Neuroendocrine tumor causing ureteral obstruction in a patient with prior ileal conduit
Randomized Trial of Studer Pouch versus T-Pouch Orthotopic Ileal Neobladder in Patients with Bladder Cancer	Long-term third-party assessment of results after continent cutaneous diversion with Lundiana pouch
Santosh PGI pouch: A new innovation in urinary diversion	Treatment of ureterointestinal anastomotic strictures by diathermal or cryoplastic dilatation
Squamous cell carcinoma of suprapubic cystostomy tract in a male with locally advanced primary urethral malignancy	Complications and long-term results of salvage cystectomy after failed bladder sparing therapy for muscle invasive bladder cancer
Standardized analysis of complications after robot-assisted radical cystectomy: Korea university hospital experience	Endoscopic Procedures in the Treatment of Ureteroenteric Anastomotic Strictures: A Systematic Review and Meta-Analysis
Progressive ureteral dilations and retrograde placement of single-j stent guided by flexible cystoscope for management of ureteroenteral anastomotic stricture in patients after radical cystectomy and bricker urinary diversion	Our experiences with robot-assisted laparoscopic radical cystectomy: orthotopic neobladder by the suprapubic incision method
Questions and concerns of robotic approaches to bladder cancer surgery	Complications within 90 days after radical cystectomy for bladder cancer: results of a multicenter prospective study in Japan
History of minimally invasive techniques for radical cystectomy with urinary diversion	Long-term functional outcome and late complications of Studer's ileal neobladder
Bladder tuberculosis stage 4: how to restore urination?	Our experience with salvage genitourinary fistulae repair: technique and outcomes
Radical cystectomy and ileal orthotopic bladder substitution after radical retropubic prostatectomy: Functional and oncological results	The Studer orthotopic neobladder: long-term (more than 10 years) functional outcomes, urodynamic features, and complications
Long-term renal function outcomes after radical cystectomy	Results of radical cystectomy with Mainz pouch II diversion (single institution experience)
Functional and clinical outcome of ileal (Studer) neo-bladder reconstruction: Single centre experience from Pakistan	The twisted diversion: a paralyzing complication
Technique selection of Bricker or Wallace ureteroileal anastomosis in ileal conduit urinary diversion: A strategy based on patient characteristics	Robot-Assisted Nephroureterectomy for Upper Tract Urothelial Carcinoma in a Patient with an Ileal Conduit
Incidence and risk factors of 30-day early and 90-day late morbidity and mortality of radical cystectomy during a 13-year follow-up: A comparative propensity-score matched analysis of complications between neobladder and ileal Conduit	Management of a ureteric stricture post ureteroileal anastomosis of a renal transplant
Total cystectomy and W-shaped orthotopic ileal neobladder for bladder cancer	The "I-Pouch": Results of a new ileal neobladder technique
Simple modification in Hautmann neobladder to carry out left ureteroileal anastmosis without mobilization of the ureter	Urinary diversion: 30 years experience of a single centre in Republic of Macedonia
Seminal-sparing cystectomy: Technical evolution and results over a 20-year period	Results of chimney modification technique in ureterointestinal anastomosis of Hautmann ileal neobladder in bladder cancer
Current indications and results of orthotopic ileal neobladder for bladder cancer	Robotic cystectomy and intracorporeal stoma formation: Robotic management of ureteric strictures
Continence outcomes after treatment of recalcitrant postprostatectomy bladder neck contracture and review of the literature	Simple modification in Hautmann neobladder to carry out left ureteroileal anastmosis without mobilization of the ureter
Comparison of early postoperative morbidity after robot-assisted and open radical cystectomy: Results of a prospective observational study	Real-time indocyanine green angiography with the SPY fluorescence imaging platform decreases benign ureteroenteric strictures in urinary diversions performed during radical cystectomy
Oncologic outcome after laparoscopic radical cystectomy without neoadjuvant or adjuvant therapy with a median follow-up of 32 months	Orthotopic neobladder reconstruction after radical cystectomy in patients with a solitary functioning kidney: clinical outcome and evaluation
Impact of complications and bladder cancer stage on quality of life in patients with different types of urinary diversions	Near-infrared Fluorescence Imaging of Ureters With Intravenous Indocyanine Green During Radical Cystectomy to Prevent Ureteroenteric Anastomotic Strictures
Surveillance of patients with bladder cancer following cystectomy: Yield of CT urography	Comparison of seromuscular tunnel and split-cuff nipple antireflux ureteroenteral anastomosis techniques in orthotopic taenia myectomy sigmoid neobladder: a prospective, randomized study
Is There a Role for Augmentation With or Without Catheterizable Stomas in the Surgical Management of Patients With Lower Genitourinary Malignancy?	Prospective study of the results of ureterointestinal anastomosis in 100 patients after the Hautmann ileal neobladder with double chimney
Editorial comment	Synchronous panniculectomy with stomal revision for obese patients with stomal stenosis and retraction
Downstream complications following urinary diversion	Robot-assisted surgery for benign distal ureteral strictures: step-by-step technique using the SP(®) surgical system
The impact of running versus interrupted anastomosis on ureterointestinal stricture rate after radical cystectomy	Complications of urinary diversion after radiotherapy
Ureteroileal strictures after urinary diversion with an ileal segment - Is there a place for endourological treatment at all?	The Z-shaped ileal neobladder after radical cystectomy: an 18 years experience with 329 patients
Re: Ureteroenteric anastomotic strictures after radical cystectomy - Does operative approach matter?	A simple and comfortable technique for replacing ureteric stents in patients with strictured uretero-intestinal anastomosis or strictures at the vesico-ureteric junction
Radical cystectomy and orthotopic urinary reconstruction in patients with bladder cancer after renal transplantation: Clinical outcomes and description of technique	Simplified laparoscopic radical cystectomy with orthotopic ileal neobladder creation in a porcine model
The studer orthotopic neobladder: Long-term (more than 10 years) functional outcomes, urodynamic features, and complications	New serosal lined antireflux ureteroileal implantation technique on a gia stapler detubularised ileal neobladder: technical considerations and results
Ileal conduit post radical cystectomy: Modifications of the technique	A multidisciplinary case of ureteroiliac fistula after radical cystectomy
Evaluation of open and laparoscopic radical cystoprostatectomy combined with orthotopic neobladder: A single-surgeon experience	10 YEARS' EXPERIENCE IN USING DIRECT URETEROINTESTINAL ANASTOMOSIS IN URINARY INTESTINAL DIVERSION AFTER RADICAL AND SIMPLE CYSTECTOMY
Comparison of seromuscular tunnel and split-cuff nipple antireflux ureteroenteral anastomosis techniques in orthotopic taenia myectomy sigmoid neobladder: A prospective, randomized study	Pelvic fracture urethral injuries associated with rectal injury: a review of acute and definitive urologic and bowel management with long term outcomes
Use of nonabsorbable staples for urinary diversion: A step in the wrong direction	Long-term complications associated with the Indiana pouch urinary diversion in patients with recurrent gynecologic cancers after high-dose radiation
Editorial comment	Annular rectal constriction caused by infiltrating bladder carcinoma: a case report
Long term complications after radical cystoprostatectomy with orthotopic diversion in male patients: Preliminary experience	Impact of complications and bladder cancer stage on quality of life in patients with different types of urinary diversions
Robotic Versus Open Radical Cystectomy: Identification of Patients who Benefit from the Robotic Approach	Percutaneous Neoanastomosis Creation for an Ileal Conduit Ureteroenteric Occlusion using Radiofrequency Guidewire and Snare Target Technique
Ureteroenteric anastomotic strictures after radical cystectomy - Does operative approach matter?	Does body mass index affect outcome after reconstruction of orthotopic neobladder?
Perugia ileal neobladder: Functional results and complications	Continent catheterizable umbilical low-pressure intestinal pouch with split ileal end seromuscular anti-reflux technique
Our experiences with robot-assisted laparoscopic radical cystectomy: Orthotopic neobladder by the suprapubic incision method	The Use of a Polytetrafluoroethylene Membrane-Covered Stent in the Management of Urine Extravasation After Radical Cystectomy and Ileal Conduit Formation
Robotic intracorporeal orthotopic ileal neobladder: Replicating open surgical principles	Experiences with radical cystectomy combined with urinary diversion by ureteral sigmapouch (Mainz-pouch II) in bladder cancer patients
Results of radical cystectomy with Mainz pouch II diversion (single institution experience)	Endoureterotomy by intraluminal invagination for nonmalignant ureterointestinal anastomotic strictures: description of a new surgical technique and long-term followup
Fast-track surgery and technical nuances to reduce complications after radical cystectomy and intestinal urinary diversion with the modified Indiana pouch	Refluxing chimney versus nonrefluxing LeDuc ureteroileal anastomosis for orthotopic ileal neobladder: a comparative analysis for patients with bladder cancer
Functional outcomes and complications in patients with bladder cancer undergoing robotic-assisted radical cystectomy with extracorporeal Indiana pouch continent cutaneous urinary diversion	Neobladder emptying failure in males: incidence, etiology and therapeutic options
Prospective study of the results of ureterointestinal anastomosis in 100 patients after the Hautmann ileal neobladder with double chimney [Étude prospective chez 100 patients des résultats de la technique d'anastomose urétéro-iléale en double cheminée dans la néovessie de Hautmann	Laparoscopic radical cystectomy with extracorporeal creation of a "Y" shaped orthotopic ileal neobladder using non-reabsorbable mechanical suture (Fontana)
Robot-assisted repair of ureteroileal anastomosis strictures: Initial cases and literature review	Use of double J ureteral stent as an alternative to prevent ureteroileal anastomosis stricture in orthotopic bladder substitution
Bladder cancer	Replacement enterocystoplasty in man (except Hautmann): principles and technical considerations
Long-term renal function after urinary diversion by ileal conduit or orthotopic ileal bladder substitution	The urethral Kock pouch: long-term functional and oncological results in men
Complications and long-term results of salvage cystectomy after failed bladder sparing therapy for muscle invasive bladder cancer	Re: Preoperatively Dilated Ureters are a Specific Risk Factor for the Development of Ureteroenteric Strictures after Open Radical Cystectomy and Ileal Neobladder: R. E. Hautmann, R. de Petriconi, A. Kahlmeyer, M. Enders and B. Volkmer J Urol 2017;198:1098-1106
Robotic and laparoscopic high extended pelvic lymph node dissection during radical cystectomy: Technique and outcomes	A randomized study comparing an antireflux system with a direct ureteric anastomosis in patients with orthotopic ileal neobladders
A novel technique of ureterointestinal anastomosis for urinary diversion	EUS-guided FNA for the diagnosis of recurrent bladder cancer through the ileal conduit: a novel approach
Complications after robot-assisted radical cystectomy with urinary diversion: New approach same old foe	Placement of dual double-J stents following high-pressure balloon angioplasty for treatment of ureter-ileum bladder anastomosis stricture
[Strategy in preventing of uretero-intestinal anastomosis strictures in patients with low-pressure intestinal neobladder. [Strategia postepowania w zapobieganiu zwezeniom zespolenia moczowodowo- jelitowego u chorych z niskociśnieniowym pecherzem jelitowym.	Antegrade repositioning of Memokath stent in malignant ureteroileal anastomotic stricture
Ureteral stents placed at the time of urinary diversion decreases postoperative morbidity	Bladder tuberculosis stage 4: how to restore urination?
Wallace direct versus anti-reflux Le Duc ureteroileal anastomosis: Comparative analysis in modified Studer orthotopic neobladder reconstruction	Technical features of intestinal ureteroplasty. art 6: simultaneous ureteral and bladder substitution
Orthotopic neobladder reconstruction after radical cystectomy in patients with a solitary functioning kidney: Clinical outcome and evaluation	Bilateral Ureteroenteric Strictures: A Case of the "Reverse 7"
Robotic-assisted reconstructive urology	The "B-bladder"-an ileocolonic neobladder with a chimney: surgical technique and long-term results
Urinary retention after orthotopic neobladder substitution in females	Strategy in preventing of uretero-intestinal anastomosis strictures in patients with low-pressure intestinal neobladder
Experience with ureteroenteric strictures after radical cystectomy and diversion: Open surgical revision	Ureteric and bladder involvement of deep pelvic endometriosis. Value of multidisciplinary surgical management
The Z-shaped ileal neobladder after radical cystectomy: An 18 years experience with 329 patients	A modified sigma-rectum pouch (Mainz pouch II) technique: analysis of outcomes and complications on 220 patients
CT urography: Review of technique and spectrum of diseases	The perioperative and long-term outcomes of patients with variant histology bladder cancer undergoing radical cystectomy: A propensity score-matched analysis with pure urothelial carcinoma
Robotic radical anterior pelvic exenteration: The UCI experience	Forming of straight urointestinal anastomosis at enteric replacement of urinary bladder
Modified N-shaped ileal neobladder after radical cystectomy	Giant stone in a Bricker urinary diversion. Obstruction uropathy as the presenting form
Improving selection of appropriate urinary diversion following radical cystectomy for bladder cancer	A case of adenocarcinoma of the urinary bladder arising 45 years after ileal replacement of ureter for tuberculous ureteral stricture
25 years of experience with 1,000 neobladders: Long-term complications	Ureteral surgery performed by a university gynecologic oncology service
Clinical studies of modified chimney method of uretero-ileal anastomosis in the orthotopic neobladder	Neovesical-urethral anastomotic stricture due to external suture migration
Radical cystectomy and orthotopic bladder substitution using ileum	Ileal Neobladder With Mucous Plugs as a Cause of Obstructive Acute Kidney Injury Requiring Emergent Hemodialysis
Continent catheterizable umbilical low-pressure intestinal pouch with split ileal end seromuscular anti-reflux technique	Percutaneous placement of permanent metal stents for treatment of ureteroenteric anastomotic strictures
Analysis of early complications of robotic-assisted radical cystectomy using a standardized reporting system	The use of laser technology for the treatment of ureterointestinal stenosis
[Placement of dual double-J stents following high-pressure balloon angioplasty for treatment of ureter-ileum bladder anastomosis stricture.	Combined endoscopic resolution of iatrogenic stricture in an ureterosigmoidostomy
Laparoscopic radical cystectomy with extracorporeal creation of a "y" shaped orthotopic ileal neobladder using non-reabsorbable mechanical suture (Fontana) [Cistectomía radical laparoscópica con confección extracorpórea de neovejiga ortotópica ileal en forma de "y" usando sutura mecánica no reabsorbible (Fontana)	Successful trans-stomal operation for multiple urinary stones occurring in the Indiana continent urinary diversion: a case report
Studer orthotopic ileal bladder substitute construction - Surgical technique and complication management: One-center and 12-year experience	Re: Ureteroenteric anastomotic strictures after radical cystectomy--does operative approach matter?: C. B. Anderson, T. M. Morgan, S. Kappa, D. Moore, P. E. Clark, R. Davis, D. F. Penson, D. A. Barocas, J. A. Smith, Jr., M. S. Cookson and S. S. Chang. J Urol 2013; 189: 541-547
Ureteroileal anastomosis with intraluminal visualization: Technique and outcomes	Restorative surgery after combined and extensive radical operations on pelvic organs
Management of surgical and radiation induced rectourethral fistulas with an interposition muscle flap and selective buccal mucosal onlay graft
Ileal Conduit as the Standard for Urinary Diversion After Radical Cystectomy for Bladder Cancer
Continent Catheterizable Pouches for Urinary Diversion
Robot-assisted intracorporeal ileal conduit: Marionette technique and initial experience at Roswell Park Cancer Institute
Is the incidence of uretero-intestinal anastomotic stricture increased in patients undergoing radical cystectomy with previous pelvic radiation?
Identification and management of emptying failure in male patients with orthotopic neobladders after radical cystectomy for bladder cancer
Neovesical-urethral anastomotic stricture successfully treated by ureteral dilation balloon catheter
Editorial comment
Role of CT in postoperative evaluation of patients undergoing urinary diversion
Is the incidence of uretero-intestinal anastomotic stricture increased in patients undergoing radical cystectomy with previous pelvic radiation?
Long-term outcome of ureterosigmoidostomy: An analysis of patients with &gt;10 years of follow-up
Effects on renal function of obstructive and nonobstructive dilatation of the upper urinary tract in ileal neobladders with refluxing ureteroenteric anastomoses
Comparison of hand-assisted laparoscopic and open radical cystectomy for bladder cancer
Comparison between a serous-lined extramural tunnel and T-limb ileal procedure as an antireflux technique in orthotopic ileal substitutes: A prospective randomized trial
Ureteroileocecal Appendicostomy Based Urinary Reservoir in Irradiated and Nonirradiated Patients
Modified N-Shaped ileal neobladder after radical cystectomy
Neovesical-Urethral Anastomotic Stricture Due to External Suture Migration
Neobladder reconstruction following radical cystoprostatectomy for invasive bladder cancer
CT findings in urinary diversion after radical cystectomy: Postsurgical anatomy and complications
Use of double J ureteral stent as an alternative to prevent ureteroileal anastomosis stricture in orthotopic bladder substitution [Étude comparative du drainage urétéral par sonde double J ou sonde urétérale après cystectomie-entéroplastie
Forming of straight urointestinal anastomosis at enteric replacement of urinary bladder
Hand-assisted laparoscopic radical cystectomy and extracorporeal urinary diversion: Experience with 31 cases: Original article: Clinical investigation
Ureterointestinal strictures following Bricker ileal conduit: Management via a percutaneous approach
Parasites of urological importance
Surgical Complications Following Radical Cystectomy and Orthotopic Neobladders in Women
Open surgical repair of ureteral strictures and fistulas following radical cystectomy and urinary diversion
Open Surgical Repair of Ureteral Strictures and Fistulas Following Radical Cystectomy and Urinary Diversion
A case of adenocarcinoma of the urinary bladder arising 45 years after ileal replacement of ureter for tuberculous ureteral stricture
Our experience with salvage genitourinary fistulae repair: Technique and outcomes
To stent or not to stent perioperatively the ureteroileal anastomosis of ileal orthotopic bladder substitutes and ileal conduits? Results of a prospective randomized trial
The S-shaped orthotopic ileal neobladder substitute incorporating a new seromuscular antireflux technique (split ileal end) in a series of 50 patients
Neovesical-urethral anastomotic stricture after orthotopic urinary diversion: Presentation and management
Is there any evidence that one continent diversion is any better than any other or than ileal conduit?
Orthotopic ileal neobladder in treatment of bladder cancer: A report of 61 cases
Treatment of ureterointestinal anastomotic strictures by diathermal or cryoplastic dilatation
A Comparison of the Bricker Versus Wallace Ureteroileal Anastomosis in Patients Undergoing Urinary Diversion for Bladder Cancer
Stoma and Anastomotic Complications of Ileal Conduit Diversion
Management of Benign Ureteral Strictures Following Radical Cystectomy and Urinary Diversion for Bladder Cancer
Evaluation of direct versus non-refluxing technique and functional results in orthotopic Y-ileal neobladder after 12 years of follow upInvestigation
Does Body Mass Index Affect Outcome After Reconstruction of Orthotopic Neobladder?
The double wire technique: An improved method for treating challenging ureteroileal anastomotic strictures and occlusions
Interventional radiology methods of treating ureteral strictures developed on anastomoses after the radical cystectomy in Mainz pouch II and ileal conduit derivation.
Urinary diversion: 30 years experience of a single centre in Republic of Macedonia.
Delayed spontaneous rupture of an orthotopic ileal neobladder
Comparison of the complications and urodynamic parameters for orthotopic bladder substitution with using ileocolic or ileal segments after radical cystectomy
Replacement enterocystoplasty in man (except Hautmann): principles and technical considerations [Entérocystoplastie de substitution chez l'homme (Hautmann exclu) : principes et applications techniques
Ureteric and bladder involvement of deep pelvic endometriosis. Value of multidisciplinary surgical management [Atteinte urétérale et vésicale de l'endomé triose pelvienne profonde. Intérêt de la prise en charge chirurgicale multidisciplinaire
Neobladder Emptying Failure in Males: Incidence, Etiology and Therapeutic Options
Experiences with radical cystectomy: Combined with urinary deviation by sigmapouch (Mainz-pouch II) in bladder cancer patients [Tapasztalataink radikális cystectomia és egy ülésben végzett ureter-sigmatasak (Mainz-pouch II) típusú vizeletdeviációval hólyagrákos betegekeben
EUS-guided FNA for the diagnosis of recurrent bladder cancer through the ileal conduit: a novel approach
Magnetic Resonance Urethrography in Comparison to Retrograde Urethrography in Diagnosis of Male Urethral Strictures: Is It Clinically Relevant?
Long-term effects of ileal conduit urinary diversion on upper urinary tract in bladder cancer
Evaluation of Ureterointestinal Anastomosis: Wallace vs Bricker
A randomized study comparing an antireflux system with a direct ureteric anastomosis in patients with orthotopic ileal neobladders
A modified sigma-rectum pouch (Mainz pouch II) technique: Analysis of outcomes and complications on 220 patients
Alteration in renal function for patients with ileal conduit and ileal orthotopic neobladder
Results of chimney modification technique in ureterointestinal anastomosis of Hautmann ileal neobladder in bladder cancer
Refluxing chimney versus nonrefluxing LeDuc ureteroileal anastomosis for orthotopic ileal neobladder: A comparative analysis for patients with bladder cancer
The results of radical cystectomy in patients with invasive bladder cancer treated in Department of Urology, Medical University of Gdańsk between 1990-1999 [Wyniki radykalnej cystektomii jako metody leczenia naciekaja̧cego raka pȩcherza moczowego w materiale Kliniki Urologii am w Gdańsku w latach 1990-1999
Long-term follow-up results of our 10-year ileal loop series and comparison of ureteroileal anastomosis techniques (Bricker and Wallace) [10 Yillik İleal Loop Serimizin Uzun Dönem Takip Sonuçlari ve Üreteroileal Anastomoz Tekniklerinin (Bricker ve Wallace) Karşilaştirilmasi
Use of external ureteral catheters and internal double J stents in a modified ileal neobladder for continent diversion: A comparative analysis
Long-term functional outcome and late complications of studer's ileal neobladder
Sigmoidorectal (Mainz II) pouch for continent urinary diversion in bladder cancer
A simple and comfortable technique for replacing ureteric stents in patients with strictured uretero-intestinal anastomosis or strictures at the vesico-ureteric junction
Complications of Bricker ileal conduit urinary diversion: Analysis of a series of 246 patients [Complications des urétérostomies cutanées trans-iléales selon Bricker. Analyse d'une série de 246 patients
Selection and perioperative management of patients undergoing an orthotopic ileal bladder substitution
New serosal lined antireflux ureteroileal implantation technique on a gia stapler detubularised ileal neobladder: Technical considerations and results
Long-term functional and urodynamic results of 50 patients receiving a modified sigmoid neobladder created with a short distal segment
Re: Editorial comment on Y-neobladder: An easy, fast, and reliable procedure [4
Long-term complications associated with the Indiana pouch urinary diversion in patients with recurrent gynecologic cancers after high-dose radiation
Lower urinary tract reconstruction with ileum in the treatment of gynecologic malignancies
CT urography of urinary diversions with enhanced CT digital radiography: Preliminary experience
Ileal conduit urinary diversion in patients with previous history of abdominal/pelvic irradiation
Percutaneous placement of permanent metal stents for treatment of ureteroenteric anastomotic strictures
Conversion of an incontinent urinary conduit to a continent urinary reservoir (Miami Pouch)
Results of the ureteral reimplantation with serous-lined extramural tunnel in orthotopic ileal W-neobladder
The "B-Bladder" - An ileocolonic neobladder with a chimney: Surgical technique and long-term results
Early and late treatment-related morbidity following radical cystectomy
Y-neobladder: An easy, fast, and reliable procedure
Mucosal fold as a mechanical cause of obstruction in orthotopic ileal neobladder
External-internal nephro-uretero-ileal stents in patients with an ileal conduit: long-term results.
Does bladder preservation (as a surgical principle) lead to retaining bladder function in bladder/prostate rhabdomyosarcoma? Results from Intergroup Rhabdomyosarcoma Study IV
Successful trans-stomal operation for multiple urinary stones occurring in the Indiana continent urinary diversion: A case report
Studer ileal neobladder with radical cystectomy [Raḋikal Sistektomi Sonrasi Studer Ileal Ortotopik Mesane Uygulamasi
Restorative surgery following combined and extended radical operations on pelvic organs
Long-term results of endoureterotomy and open surgical revision for the management of ureteroenteric strictures after urinary diversion
The urethral Kock pouch: Long-term functional and oncological results in men
Continent urinary tract reconstruction - The Lund experience
Hautmann and Studer orthotopic neobladders: A contemporary experience

## Sheet: Sheet1
Title scopus	Title pubmed
A modified ileal conduit technique in patients undergoing radical cystectomy: Single-centre experience	Management of a ureteric stricture post ureteroileal anastomosis of a renal transplant
India Ink Tattooing of Ureteroenteric Anastomoses	Evaluation of Ureteroenteric Anastomotic Strictures after the Introduction of Robot-Assisted Radical Cystectomy with Intracorporeal Urinary Diversion: Results from a Large Tertiary Referral Center. Reply
Uretero-enteric Strictures After Robot Assisted Radical Cystectomy: Prevalence and Management Over Two Decades	Evaluation of Ureteroenteric Anastomotic Strictures after the Introduction of Robot-Assisted Radical Cystectomy with Intracorporeal Urinary Diversion: Results from a Large Tertiary Referral Center. Letter
Robot-assisted laparoscopic cystectomy with non-continent urinary diversion for neurogenic lower urinary tract dysfunction: Midterm outcomes	The twisted diversion: a paralyzing complication
Optimizing decision-making process of benign uretero-enteric anastomotic stricture treatment after radical cystectomy	Neuroendocrine tumor causing ureteral obstruction in a patient with prior ileal conduit
Initial experience with 161 extraperitoneal laparoscopic radical cystectomy procedures: Comparison with transabdominal laparoscopic radical cystectomy	The effects of recreational ketamine cystitis on urinary tract reconstruction - a surgical challenge
The perioperative and long-term outcomes of patients with variant histology bladder cancer undergoing radical cystectomy: A propensity score-matched analysis with pure urothelial carcinoma [Resultados perioperatorios y oncológicos a largo plazo de los pacientes con variantes histológicas de cáncer vesical sometidos a cistectomía radical: un análisis de emparejamiento por índices de propensión con…	Long-term results of endoureterotomy and open surgical revision for the management of ureteroenteric strictures after urinary diversion
Is Anti-Reflux Anastomosis an Advantage in an Orthotopic Ileal Neobladder? A Systematic Review and Meta-Analysis	Y-neobladder: an easy, fast, and reliable procedure
Initial Experience With Extraperitoneal Laparoscopic Radical Cystectomy With Pelvic Organ-Preserving and Orthotopic Neobladder Techniques for Bladder Cancer in Female Patients	Use of external ureteral catheters and internal double J stents in a modified ileal neobladder for continent diversion: a comparative analysis
Preliminary Surgical Outcomes After Single Incision Robotic Cystectomy (SIRC)	Complications within 90 days after radical cystectomy for bladder cancer: results of a multicenter prospective study in Japan
The cause analysis of benign uretero-ileal anastomotic stricture after radical cystectomy and urinary diversion	Long-term third-party assessment of results after continent cutaneous diversion with Lundiana pouch
Efficacy and Safety of the “Trisection Method” Training System for Robot-Assisted Radical Cystectomy at a Single Institution in Japan	Sigmoidorectal (Mainz II) pouch for continent urinary diversion in bladder cancer
Robotic versus open cystectomy with ileal conduit for the management of neurogenic bladder: a comparative study	Impact of Thermo-Expandable Memokath Ureteral Stent on Renal Function in the Management of Ureteroileal Anastomotic Stricture
Is it necessary to perform a retrosigmoid transposition of the left ureter in Bricker Ileal Conduit surgery?	Treatment of ureterointestinal anastomotic strictures by diathermal or cryoplastic dilatation
Uretero-enteric stricture outcomes: secondary analysis of a randomised controlled trial comparing open versus robot-assisted radical cystectomy	Simplified laparoscopic radical cystectomy with orthotopic ileal neobladder creation in a porcine model
Complications in urological surgery: Bladder surgery [Les complications chirurgicales en urologie adulte : chirurgie de la vessie]	Long-term functional outcome and late complications of Studer's ileal neobladder
Diagnostic Urology, Urinary Diversion and Perioperative Care	Real-time indocyanine green angiography with the SPY fluorescence imaging platform decreases benign ureteroenteric strictures in urinary diversions performed during radical cystectomy
Management of hydronephrosis after radical cystectomy and urinary diversion for bladder cancer: A single tertiary center experience	Robotic repair of post-cystectomy ureteroileal anastomotic strictures: techniques for success
Patient Selection and Outcomes of Urinary Diversion	Robot-assisted surgery for benign distal ureteral strictures: step-by-step technique using the SP(®) surgical system
Robotic-Assisted Lower Genitourinary Tract Reconstruction	[Experiences with radical cystectomy combined with urinary diversion by ureteral sigmapouch (Mainz-pouch II) in bladder cancer patients]
Robot-Assisted Laparoscopic Radical Cystectomy and Modified Y-Shaped Ileal Orthotopic Neobladder Reconstruction	Complications and long-term results of salvage cystectomy after failed bladder sparing therapy for muscle invasive bladder cancer
A commentary on “Ureteral stents cannot decrease the incidence of ureteroileal anastomotic stricture and leakage: A systematic review and meta-analysis” (Int. J. Surg. 2021;93:106058)	[10 YEARS' EXPERIENCE IN USING DIRECT URETEROINTESTINAL ANASTOMOSIS IN URINARY INTESTINAL DIVERSION AFTER RADICAL AND SIMPLE CYSTECTOMY]
Comparative analysis of Bricker versus Wallace ureteroenteric anastomosis and identification of predictors for postoperative ureteroenteric stricture	Urinary diversion: 30 years experience of a single centre in Republic of Macedonia
Variables affecting quality of life after Radical cystectomy and neobladder substitution: Egyptian National Cancer Institute experience [Variables affectant la qualité de vie après une cystectomie radicale et une substitution néovésicale : expérience de l'Institut national Egyptien du cancer]	Results of radical cystectomy with Mainz pouch II diversion (single institution experience)
Robotic Repair of Ureteroenteric Stricture Following Radical Cystectomy: A Multi-Institutional Experience	[Complications of urinary diversion after radiotherapy]
Cystectomy and ileal conduit for neurogenic bladder: Comparison of the open, laparoscopic and robotic approaches	Our experiences with robot-assisted laparoscopic radical cystectomy: orthotopic neobladder by the suprapubic incision method
Long-Term Renal Function Following Radical Cystectomy for Bladder Cancer	Comparison between a serous-lined extramural tunnel and T-limb ileal procedure as an antireflux technique in orthotopic ileal substitutes: a prospective randomized trial
Modification of the Indiana Pouch Ileo-Caecal Cutaneous Continent Urinary Diversion: Tubular Ileal Afferent Limb for Ureteral Anastomosis Has Low Stricture Rate and Allows Ileal Ureter Replacement	Our experience with salvage genitourinary fistulae repair: technique and outcomes
Early Warning Models to Predict the 90-Day Urinary Tract Infection Risk After Radical Cystectomy and Urinary Diversion for Patients With Bladder Cancer	The "I-Pouch": Results of a new ileal neobladder technique
Management of osteomyelitis of the pubic symphysis following urinary fistula in patients with radiation-induced urethral strictures after prostate cancer treatment	Does body mass index affect outcome after reconstruction of orthotopic neobladder?
X-RAY ENDOSCOPIC TREATMENT IN PATIENTS WITH URETERAL ANASTOMOTIC OBLITERATION AFTER ORTHOTOPIC NEOBLADDER FORMATION	Pelvic fracture urethral injuries associated with rectal injury: a review of acute and definitive urologic and bowel management with long term outcomes
Contemporary management of benign uretero-enteric strictures after cystectomy: a systematic review	[Annular rectal constriction caused by infiltrating bladder carcinoma: a case report]
Successful Multidisciplinary Repair of Severe Bilateral Uretero-Enteric Stricture with Inflammatory Reaction Extending to the Left Iliac Artery, after Robotic Radical Cystectomy and Intracorporeal Ileal Neobladder	Results of chimney modification technique in ureterointestinal anastomosis of Hautmann ileal neobladder in bladder cancer
Evaluation of Ureteroenteric Anastomotic Strictures after the Introduction of Robot-Assisted Radical Cystectomy with Intracorporeal Urinary Diversion: Results from a Large Tertiary Referral Center. Letter.	The Studer orthotopic neobladder: long-term (more than 10 years) functional outcomes, urodynamic features, and complications
Evaluation of Ureteroenteric Anastomotic Strictures after the Introduction of Robot-Assisted Radical Cystectomy with Intracorporeal Urinary Diversion: Results from a Large Tertiary Referral Center. Reply.	Neobladder emptying failure in males: incidence, etiology and therapeutic options
Survival outcomes following radical cystectomy in patients with prior pelvic radiation for prostate cancer: A matched cohort analysis	Comparison of seromuscular tunnel and split-cuff nipple antireflux ureteroenteral anastomosis techniques in orthotopic taenia myectomy sigmoid neobladder: a prospective, randomized study
Evaluating the impact of the learning curve on the perioperative outcomes of robot-assisted radical cystectomy with intracorporeal urinary diversion [Análisis del impacto de la curva de aprendizaje de la cistectomía radical asistida por robot con derivación urinaria intracorpórea sobre los resultados perioperatorios]	The Z-shaped ileal neobladder after radical cystectomy: an 18 years experience with 329 patients
Ureteroileal anastomosis stricture after urinary diversions performed by open, laparoscopic and robotic approaches. Incidence and management in a tertiary care center [Estenosis de la anastomosis ureteroileal en derivaciones urinarias realizadas mediante abordaje abierto, laparoscópico y robótico. Incidencia y manejo en un centro de tercer nivel]	The Use of a Polytetrafluoroethylene Membrane-Covered Stent in the Management of Urine Extravasation After Radical Cystectomy and Ileal Conduit Formation
Retrosigmoid ileal conduit without transposition of the left ureter after open radical cystectomy for bladder cancer	The double wire technique: an improved method for treating challenging ureteroileal anastomotic strictures and occlusions
Neuroendocrine tumor causing ureteral obstruction in a patient with prior ileal conduit	Synchronous panniculectomy with stomal revision for obese patients with stomal stenosis and retraction
Three-port approach vs standard laparoscopic radical cystectomy with an ileal conduit: a single-centre retrospective study	Results of the ureteral reimplantation with serous-lined extramural tunnel in orthotopic ileal W-neobladder
Robotic Assisted Repair of Post-Ileal Conduit Parastomal Hernia: Technique and Outcomes	Orthotopic neobladder reconstruction after radical cystectomy in patients with a solitary functioning kidney: clinical outcome and evaluation
Impact of radiation on the incidence and management of ureteroenteric strictures: a contemporary single center analysis	[Giant stone in a Bricker urinary diversion. Obstruction uropathy as the presenting form]
Perioperative Outcomes of Robot-Assisted Radical Cystectomy with Intracorporeal Versus Extracorporeal Urinary Diversion	Percutaneous Neoanastomosis Creation for an Ileal Conduit Ureteroenteric Occlusion using Radiofrequency Guidewire and Snare Target Technique
Comparing the outcome of ileal conduit and transuretero-cutaneostomy urinary diversion after radical cystectomy: a retrospective cohort study	Impact of complications and bladder cancer stage on quality of life in patients with different types of urinary diversions
Radical cystectomy: A review of techniques, developments and controversies	Robotic cystectomy and intracorporeal stoma formation: Robotic management of ureteric strictures
Management of upper urinary tract problems after radical cystectomy for urothelial carcinoma: Tips and tricks	[Technical features of intestinal ureteroplasty. art 6: simultaneous ureteral and bladder substitution]
Urinary diversions for benign and oncologic indications: What did we learn about short term complications in the last 24 months?	[Laparoscopic radical cystectomy with extracorporeal creation of a "Y" shaped orthotopic ileal neobladder using non-reabsorbable mechanical suture (Fontana)]
The Pull-through Anastomosis of Ureter to Enteric Conduit (PAUTEC): A Novel Technique for Urinary Diversion	[Prospective study of the results of ureterointestinal anastomosis in 100 patients after the Hautmann ileal neobladder with double chimney]
Incidence, etiology, prevention and management of ureteroenteric strictures after robot-assisted radical cystectomy: A review of published evidence and personal experience	Continent catheterizable umbilical low-pressure intestinal pouch with split ileal end seromuscular anti-reflux technique
Technique selection of ureteroileal anastomosis in hautmann ileal neobladder with chimney modification: Reliability of patient-based selection strategy and its impact on ureteroentric stricture rate	Antegrade repositioning of Memokath stent in malignant ureteroileal anastomotic stricture
A gravity-assisted approach to the management of urinary diversion: 99mTc-MAG3 diuresis renography with F + 10(sp) method	[Strategy in preventing of uretero-intestinal anastomosis strictures in patients with low-pressure intestinal neobladder]
Robot-Assisted Cystectomy and Ileal Conduit for Neurogenic Bladder: Comparison of Extracorporeal vs Intracorporeal Urinary Diversion	EUS-guided FNA for the diagnosis of recurrent bladder cancer through the ileal conduit: a novel approach
Ureteral stents cannot decrease the incidence of ureteroileal anastomotic stricture and leakage: A systematic review and meta-analysis	Long-term complications associated with the Indiana pouch urinary diversion in patients with recurrent gynecologic cancers after high-dose radiation
Feasibility and safety of retrograde radical cystectomy under combined spinal and epidural anesthesia in high-risk and elderly patients a single surgeon experience	Simple modification in Hautmann neobladder to carry out left ureteroileal anastmosis without mobilization of the ureter
Ureteral Arterial Fistula – A Role for Open Operation in the 21st Century	The urethral Kock pouch: long-term functional and oncological results in men
Salvage cystectomy and ileal conduit urinary diversion as a last-line option for benign diseases—perioperative safety and postoperative health-related quality of life	The "B-bladder"-an ileocolonic neobladder with a chimney: surgical technique and long-term results
A new technique in the treatment of ureteroenteric anastomosis stricture: Repair of ureteroenteric anastomosis stricture with low lombotomy incision (retroperitoneal approach)	A simple and comfortable technique for replacing ureteric stents in patients with strictured uretero-intestinal anastomosis or strictures at the vesico-ureteric junction
Complex ureteral reconstruction in kidney transplantation	Re: Preoperatively Dilated Ureters are a Specific Risk Factor for the Development of Ureteroenteric Strictures after Open Radical Cystectomy and Ileal Neobladder: R. E. Hautmann, R. de Petriconi, A. Kahlmeyer, M. Enders and B. Volkmer J Urol 2017;198:1098-1106
Percutaneous Neoanastomosis Creation for an Ileal Conduit Ureteroenteric Occlusion using Radiofrequency Guidewire and Snare Target Technique	Endoureterotomy by intraluminal invagination for nonmalignant ureterointestinal anastomotic strictures: description of a new surgical technique and long-term followup
Effect of intracorporeal urinary diversion on the incidence of benign ureteroenteric stricture after cystectomy	Near-infrared Fluorescence Imaging of Ureters With Intravenous Indocyanine Green During Radical Cystectomy to Prevent Ureteroenteric Anastomotic Strictures
Comparison of renal function after open radical cystectomy, extracorporeal robot assisted radical cystectomy, and intracorporeal robot assisted radical cystectomy	[Ureteric and bladder involvement of deep pelvic endometriosis. Value of multidisciplinary surgical management]
Endoscopic Procedures in the Treatment of Ureteroenteric Anastomotic Strictures: A Systematic Review and Meta-Analysis	Refluxing chimney versus nonrefluxing LeDuc ureteroileal anastomosis for orthotopic ileal neobladder: a comparative analysis for patients with bladder cancer
Evaluation of Ureteroenteric Anastomotic Strictures after the Introduction of Robot-Assisted Radical Cystectomy with Intracorporeal Urinary Diversion: Results from a Large Tertiary Referral Center	New serosal lined antireflux ureteroileal implantation technique on a gia stapler detubularised ileal neobladder: technical considerations and results
Ureteroenteric anastomosis in orthotopic neobladder creation: do urinary tract infections impact stricture rate?	[Bladder tuberculosis stage 4: how to restore urination?]
Functional results of hautmann neobladder with chimney modifcation and wallace ureteroileal anastomosis: initial experience with 22 patients	Bilateral Ureteroenteric Strictures: A Case of the "Reverse 7"
Intracorporeal Urinary Diversion in Robotic Radical Cystectomy	A randomized study comparing an antireflux system with a direct ureteric anastomosis in patients with orthotopic ileal neobladders
Safety of decreasing ureteral stent duration following radical cystectomy	[Forming of straight urointestinal anastomosis at enteric replacement of urinary bladder]
Techniques of Robotic Urinary Tract Reconstruction: A Complete Approach	[Placement of dual double-J stents following high-pressure balloon angioplasty for treatment of ureter-ileum bladder anastomosis stricture]
Urinary diversions for radical cystectomy: a review of complications and their management	[Use of double J ureteral stent as an alternative to prevent ureteroileal anastomosis stricture in orthotopic bladder substitution]
Robotic-assisted genitourinary reconstruction: current state and future directions	A modified sigma-rectum pouch (Mainz pouch II) technique: analysis of outcomes and complications on 220 patients
Cumulative incidence of ureteroenteric strictures after radical cystectomy in a population-based Swedish cohort	Ileal Neobladder With Mucous Plugs as a Cause of Obstructive Acute Kidney Injury Requiring Emergent Hemodialysis
Surgical technique of uretero-ileal anastomosis in patients with bilateral duplex ureters undergoing radical cystectomy and ileal conduit urinary diversion: initial experience	Percutaneous placement of permanent metal stents for treatment of ureteroenteric anastomotic strictures
Current evidence for robotic surgery in radical cystectomy	[A case of adenocarcinoma of the urinary bladder arising 45 years after ileal replacement of ureter for tuberculous ureteral stricture]
Study of modified technique of ileal neobladder-Frog neobladder	Ureteral surgery performed by a university gynecologic oncology service
Long-Term Outcomes of Laser Incision and Triamcinolone Injection for the Management of Ureteroenteric Anastomotic Strictures	Neovesical-urethral anastomotic stricture due to external suture migration
Complications of ileal conduits after radical cystectomy: Interven-tional radiologic management	[Successful trans-stomal operation for multiple urinary stones occurring in the Indiana continent urinary diversion: a case report]
Combined antegrade and retrograde endoscopic treatment of complete ureteroenteric obstruction following cystectomy with ileal conduit: A case report	[The use of laser technology for the treatment of ureterointestinal stenosis]
intracorporeal versus extracorporeal urinary diversion after robotic-assisted radical cystectomy: evidence from a systematic review and pooled analysis of observational studies	Combined endoscopic resolution of iatrogenic stricture in an ureterosigmoidostomy
Laparoscopic radical cystectomy with extracorporeal urinary diversion: an Italian single-center experience with 10-year outcomes	[Restorative surgery after combined and extensive radical operations on pelvic organs]
Intracorporeal urinary diversion during robot-assisted radical cystectomy using indocyanine green	Re: Ureteroenteric anastomotic strictures after radical cystectomy--does operative approach matter?: C. B. Anderson, T. M. Morgan, S. Kappa, D. Moore, P. E. Clark, R. Davis, D. F. Penson, D. A. Barocas, J. A. Smith, Jr., M. S. Cookson and S. S. Chang. J Urol 2013; 189: 541-547
Predictors of Benign Ureteroenteric Anastomotic Strictures After Radical Cystectomy and Urinary Diversion
Uretero-Enteric Anastomotic Stricture Following Radical Cystectomy: A Comparison of Open, Robotic Extracorporeal, and Robotic Intracorporeal Approaches
Near-infrared Fluorescence Imaging of Ureters With Intravenous Indocyanine Green During Radical Cystectomy to Prevent Ureteroenteric Anastomotic Strictures
Initial clinical experience and follow-up outcomes of treatment for ureteroileal anastomotic stricture with Allium coated metal ureteral stent
Complication rate after cystectomy following pelvic radiotherapy: an international, multicenter, retrospective series of 682 cases
Robotic vs. open surgical management of ureteroenteric anastomotic strictures: technical modifications to enhance success
A systematic review and meta-analysis of the long-term outcomes of ileal conduit and orthotopic neobladder urinary diversion
Comparison of a significant decline in the glomerular filtration rate between ileal conduit and ileal neobladder urinary diversions after radical cystectomy: A propensity score-matched analysis
Perioperative and oncological outcomes of laparoscopic radical cystectomy with intracorporeal versus extracorporeal ileal conduit: A matched-pair comparison in a multicenter cohort in Japan
Arterioureteral Fistula in the Setting of an Indwelling Ureteral Stent, Ileal Conduit and History of Pelvic Radiation
Modified wallace anastomotic technique reduces ureteroenteric stricture rates after ileal conduit urinary diversion
Robotic radical cystectomy with intracorporeal urinary diversion: Beyond the initial experience
Long-term evaluation of modified orthotopic Y-shaped ileal neobladder (Tanta pouch) with left retro-colic chimney
The mystery of the ureteric stent in the lumen of the terminal ileum
The feasibility and efficacy of total laparoscopic radical cystectomy with intracorporeal Xing's orthotopic neobladder [完全腹腔镜根治性膀胱切除术+邢氏原位回肠新膀胱的可行性和疗效]
Persistent, long-term risk for ureteroenteric anastomotic stricture formation: The case for long term follow-up
Pelvic fracture urethral injuries associated with rectal injury: A review of acute and definitive urologic and bowel management with long term outcomes
A Population-based Study of Ureteroenteric Strictures After Open and Robot-assisted Radical Cystectomy
Analysis of influencing factors of ureteral anastomotic stenosis following urinary diversion after laparoscopic radical cystectomy
Characterization of a learning curve for robotic cystectomy with intracorporeal urinary diversion at two institutions using the cumulative sum (CUSUM) method
Internal double-J stent was associated with a lower incidence of ureteroileal anastomosis stricture than external ureteral catheter for patients undergoing radical cystectomy and orthotopic neobladder: A systematic review and meta-analysis
Urinary diversions: a primer of the surgical techniques and imaging findings
End-to-end ureteroureteroanastomosis with unilateral nephrostomy: revival of a forgotten technique suitable for a modern context?
Robot-assisted repair for ureteroileal anastomosis stricture after cystectomy: technical points
Iliac-Ileal Conduit Fistula
Internal hernia from the interureteric space after robot-assisted radical cystectomy and urinary diversion: Two case reports
Robot-assisted Vescica Ileale Padovana: A New Technique for Intracorporeal Bladder Replacement Reproducing Open Surgical Principles
Use of indocyanine green to minimise uretero-enteric strictures after robotic radical cystectomy
Comparison of perioperative outcomes and complications of robot assisted radical cystectomy with extracorporeal vs intracorporeal urinary diversion [Comparación de los resultados perioperatorios de la cistectomía radical asistida por robot con derivación urinaria extracorpórea vs. intracorpórea]
A new modification of tubeless cutaneous ureterostomy following radical cystectomy
Effect of treatment modality on long term renal functions in patients with muscle invasive bladder cancer
Neovejiga ortotópica intracorpórea: ¿Por qué no hacerlo? [Intracorporeal orthotopic neobladder formation: Why not to do it?]
Robot-assisted surgery for benign distal ureteral strictures: step-by-step technique using the SP ® surgical system
Long-term changes in renal function, blood electrolyte levels, and nutritional indices after radical cystectomy and ileal conduit in patients with bladder cancer
Safe transition from extracorporeal to intracorporeal urinary diversion following robot-assisted cystectomy: a recipe for reducing operative time, blood loss and complication rates
Re: Lessons from 151 Ureteral Reimplantations for Postcystectomy Ureteroenteric Strictures: A Single-Center Experience over a Decade
Retrosigmoid Versus Traditional Ileal Conduit for Urinary Diversion After Radical Cystectomy
Real-time indocyanine green angiography with the SPY fluorescence imaging platform decreases benign ureteroenteric strictures in urinary diversions performed during radical cystectomy
Predictors of postoperative complications after robot-assisted radical cystectomy with extracorporeal urinary diversion
Response to editorial comment "A retrosigmoid ileal conduit might prevent ureteroileal anastomotic stricture after ileal conduit diversion"
A prospective study of the utility of a routine ‘loopogram’ at three months for the early detection of anastomotic stricture post-cystectomy and conduit urinary diversion
Management of ureteric duplications identified during robotic cystectomy and intracorporeal urinary diversion
Impact of Thermo-Expandable Memokath Ureteral Stent on Renal Function in the Management of Ureteroileal Anastomotic Stricture
Bilateral Ureteroenteric Strictures: A Case of the “Reverse 7”
Complications within 90 days after radical cystectomy for bladder cancer: results of a multicenter prospective study in Japan
Ureteric stricture rates and management after robot-assisted radical cystectomy: a single-centre observational study
Re: Preoperatively Dilated Ureters are a Specific Risk Factor for the Development of Ureteroenteric Strictures after Open Radical Cystectomy and Ileal Neobladder: R. E. Hautmann, R. de Petriconi, A. Kahlmeyer, M. Enders and B. Volkmer J Urol 2017; 198: 1098–1106.
Radical cystectomy and urinary diversion—what is important ? [Radikale Zystektomie und Harnableitung – worauf kommt es an?]
Does the site of the orthotopic neobladder outlet matter? A prospective randomized comparative study
Ureteroileal bypass: A new technic to treat ureteroenteric strictures in urinary diversion
Updates on Robotic Intracorporeal Urinary Diversions
Urosymphyseal Fistulas Resulting From Endoscopic Treatment of Radiation-induced Posterior Urethral Strictures
Clinical utility of upper urinary tract reconstruction by ileal-ureter substitution
The effects of recreational ketamine cystitis on urinary tract reconstruction – a surgical challenge
Surgical Complications of Urinary Diversion
Robotic Cystectomy with Intracorporeal Urinary Diversion: Review of Current Techniques and Outcomes
Male Neobladder
Transuretero ureterostomy: Current state of the problem and its place in oncological urology
Preoperatively Dilated Ureters are a Specific Risk Factor for the Development of Ureteroenteric Strictures after Open Radical Cystectomy and Ileal Neobladder
Feasibility of expert and crowd-sourced review of intraoperative video for quality improvement of intracorporeal urinary diversion during robotic radical cystectomy
Long-term third-party assessment of results after continent cutaneous diversion with Lundiana pouch
Natural History, Predictors and Management of Ureteroenteric Strictures after Robot Assisted Radical Cystectomy
Editorial Comment
Simultaneous antegrade and retrograde endoscopic treatment of non-malignant ureterointestinal anastomotic strictures following urinary diversion
Ureteroenteric anastomotic revision as initial management of stricture after urinary diversion
Reconstructive Management Options of Delayed Complications Following Bladder Outlet Surgery
Intentional Omission of Ureteral Stents During Robotic-assisted Intracorporeal Ureteroenteric Anastomosis: Is It Safe and Feasible?
Outcomes Following First-line Endourologic Management of Ureteroenteric Anastomotic Strictures After Urinary Diversion: A Single-center Study
Biphasic decline in renal function after radical cystectomy with urinary diversion
Antegrade repositioning of Memokath stent in malignant ureteroileal anastomotic stricture
Diabetes and elevated urea level predict for uretero-ileal stricture after radical cystectomy and ileal conduit formation
Lessons from 151 ureteral reimplantations for postcystectomy ureteroenteric strictures: A single-center experience over a decade
Urological complications after cystectomy as part of pelvic exenteration are higher than that after cystectomy for primary bladder malignancy
A study of intestinal complications arising from urinary diversion
Combined endoscopic resolution of iatrogenic stricture in an ureterosigmoidostomy [Resolución endoscópica combinada de una estenosis yatrógena en una ureterosigmoidostomía]
Treatment of ureteral anastomotic strictures with reimplantation and survival after cystectomy and urinary diversion
Management of Ureteroenteric Stricture: Predictive Modeling to Compare Cost
Evaluation of conservative approach in the management of ureteroenteric strictures following radical cystectomy with Bricker ileal conduit: a single-center experience
Malignant ureteroenteric anastomotic stricture following radical cystectomy with urinary diversion: Patterns, risk factors, and outcomes
Patients with an Orthotopic Low Pressure Bladder Substitute Enjoy Long-Term Good Function
External stent versus double J drainage in patients with radical cystectomy and orthotopic urinary diversion: A randomized controlled trial
Functional evaluation of a modified Studer ileal neobladder
Robotic cystectomy and intracorporeal stoma formation: Robotic management of ureteric strictures
Getting out of a tight spot: An overview of ureteroenteric anastomotic strictures
Long-term Functional, Urodynamic, and Metabolic Outcome of a Modified Orthotopic Neobladder Created With a Short Ileal Segment: Our 5-year Experience
Perioperative and long-term surgical complications for the Indiana pouch and similar continent catheterizable urinary diversions
Internal versus external ureteric stents for uretero-ileal anastomosis after laparoscopic radical cystectomy with orthotopic neobladder: A prospective comparative study
The Long-Term Follow-Up and Complications Associated with Urinary Diversion in the Cancer Survivor
Reply by authors
Reoperations following robot-assisted radical cystectomy: A decade of experience
Cystectomy and urinary diversion for the management of a devastated lower urinary tract following prostatic cryotherapy and/or radiotherapy
Studer orthotopic neobladder: A modified surgical technique
Segmental ureteroileal conduit resection for the treatment of distal upper urinary tract recurrence of bladder cancer following cystectomy
Febrile urinary tract infection after radical cystectomy and ileal neobladder in patients with bladder cancer
Critical Analysis of Hospital Readmission and Cost Burden after Robot-Assisted Radical Cystectomy
Use of the Memokath Urethral Stent in the management of ileal conduit stomal stenosis
Continent cutaneous diversion
Long-term complications of urinary diversion
Is continent cutaneous urinary diversion a suitable alternative to orthotopic bladder substitute and ileal conduit after cystectomy?
An improved technique for bladder cancer: Pure laparoscopic radical cystectomy with orthotopic U-shape ileal neobladder using titanium staples
Robot-assisted intracorporeal pyramid neobladder
Robotic intracorporeal continent cutaneous urinary diversion: Primary description
The "i-Pouch": Results of a new ileal neobladder technique
10 YEARS' EXPERIENCE IN USING DIRECT URETEROINTESTINAL ANASTOMOSIS IN URINARY INTESTINAL DIVERSION AFTER RADICAL AND SIMPLE CYSTECTOMY
The devastated bladder outlet: Treatment options
Ureteroenteric Strictures after Open Radical Cystectomy and Urinary Diversion: The University of Southern California Experience
Radical Cystectomy for Bladder Cancer in Patients with and Without a History of Pelvic Irradiation: Survival Outcomes and Diversion-related Complications
Comparative impact of continent and incontinent urinary diversion on long-term renal function after radical cystectomy in patients with preoperative chronic kidney disease 2 and chronic kidney disease 3a
Trends in renal function after radical cystectomy and ileal conduit diversion: New insights regarding estimated glomerular filtration rate variations
Bricker versus Wallace anastomosis: A meta-analysis of ureteroenteric stricture rates after ileal conduit urinary diversion
Total bladder and posterior urethral reconstruction: Salvage technique for defunctionalized bladder with recalcitrant posterior urethral stenosis
Robot-assisted radical cystectomy: Extracorporeal vs intracorporeal urinary diversion
The effect of length of ureteral resection on benign ureterointestinal stricture rate in ileal conduit or ileal neobladder urinary diversion following radical cystectomy
Laparoscopic radical cystectomy with intracorporeal orthotopic ileal neobladder: Technique and clinical outcomes
Functional and clinicopathologic outcomes using a modified vescica ileale padovana technique
Detour technique, Dipping technique, or IIeal bladder flap technique for surgical correction of uretero-ileal anastomotic stricture in orthotopic ileal neobladder
Randomized Trial of Studer Pouch versus T-Pouch Orthotopic Ileal Neobladder in Patients with Bladder Cancer
Santosh PGI pouch: A new innovation in urinary diversion
Squamous cell carcinoma of suprapubic cystostomy tract in a male with locally advanced primary urethral malignancy
Standardized analysis of complications after robot-assisted radical cystectomy: Korea university hospital experience
Progressive ureteral dilations and retrograde placement of single-j stent guided by flexible cystoscope for management of ureteroenteral anastomotic stricture in patients after radical cystectomy and bricker urinary diversion
Questions and concerns of robotic approaches to bladder cancer surgery
History of minimally invasive techniques for radical cystectomy with urinary diversion
Bladder tuberculosis stage 4: how to restore urination?
Radical cystectomy and ileal orthotopic bladder substitution after radical retropubic prostatectomy: Functional and oncological results
Long-term renal function outcomes after radical cystectomy
Functional and clinical outcome of ileal (Studer) neo-bladder reconstruction: Single centre experience from Pakistan
Technique selection of Bricker or Wallace ureteroileal anastomosis in ileal conduit urinary diversion: A strategy based on patient characteristics
Incidence and risk factors of 30-day early and 90-day late morbidity and mortality of radical cystectomy during a 13-year follow-up: A comparative propensity-score matched analysis of complications between neobladder and ileal Conduit
Total cystectomy and W-shaped orthotopic ileal neobladder for bladder cancer
Simple modification in Hautmann neobladder to carry out left ureteroileal anastmosis without mobilization of the ureter
Seminal-sparing cystectomy: Technical evolution and results over a 20-year period
Current indications and results of orthotopic ileal neobladder for bladder cancer
Continence outcomes after treatment of recalcitrant postprostatectomy bladder neck contracture and review of the literature
Comparison of early postoperative morbidity after robot-assisted and open radical cystectomy: Results of a prospective observational study
Oncologic outcome after laparoscopic radical cystectomy without neoadjuvant or adjuvant therapy with a median follow-up of 32 months
Impact of complications and bladder cancer stage on quality of life in patients with different types of urinary diversions
Surveillance of patients with bladder cancer following cystectomy: Yield of CT urography
Is There a Role for Augmentation With or Without Catheterizable Stomas in the Surgical Management of Patients With Lower Genitourinary Malignancy?
Editorial comment
Downstream complications following urinary diversion
The impact of running versus interrupted anastomosis on ureterointestinal stricture rate after radical cystectomy
Ureteroileal strictures after urinary diversion with an ileal segment - Is there a place for endourological treatment at all?
Re: Ureteroenteric anastomotic strictures after radical cystectomy - Does operative approach matter?
Radical cystectomy and orthotopic urinary reconstruction in patients with bladder cancer after renal transplantation: Clinical outcomes and description of technique
The studer orthotopic neobladder: Long-term (more than 10 years) functional outcomes, urodynamic features, and complications
Ileal conduit post radical cystectomy: Modifications of the technique
Evaluation of open and laparoscopic radical cystoprostatectomy combined with orthotopic neobladder: A single-surgeon experience
Comparison of seromuscular tunnel and split-cuff nipple antireflux ureteroenteral anastomosis techniques in orthotopic taenia myectomy sigmoid neobladder: A prospective, randomized study
Use of nonabsorbable staples for urinary diversion: A step in the wrong direction
Editorial comment
Long term complications after radical cystoprostatectomy with orthotopic diversion in male patients: Preliminary experience
Robotic Versus Open Radical Cystectomy: Identification of Patients who Benefit from the Robotic Approach
Ureteroenteric anastomotic strictures after radical cystectomy - Does operative approach matter?
Perugia ileal neobladder: Functional results and complications
Our experiences with robot-assisted laparoscopic radical cystectomy: Orthotopic neobladder by the suprapubic incision method
Robotic intracorporeal orthotopic ileal neobladder: Replicating open surgical principles
Results of radical cystectomy with Mainz pouch II diversion (single institution experience)
Fast-track surgery and technical nuances to reduce complications after radical cystectomy and intestinal urinary diversion with the modified Indiana pouch
Functional outcomes and complications in patients with bladder cancer undergoing robotic-assisted radical cystectomy with extracorporeal Indiana pouch continent cutaneous urinary diversion
Prospective study of the results of ureterointestinal anastomosis in 100 patients after the Hautmann ileal neobladder with double chimney [Étude prospective chez 100 patients des résultats de la technique d'anastomose urétéro-iléale en double cheminée dans la néovessie de Hautmann]
Robot-assisted repair of ureteroileal anastomosis strictures: Initial cases and literature review
Bladder cancer
Long-term renal function after urinary diversion by ileal conduit or orthotopic ileal bladder substitution
Complications and long-term results of salvage cystectomy after failed bladder sparing therapy for muscle invasive bladder cancer
Robotic and laparoscopic high extended pelvic lymph node dissection during radical cystectomy: Technique and outcomes
A novel technique of ureterointestinal anastomosis for urinary diversion
Complications after robot-assisted radical cystectomy with urinary diversion: New approach same old foe
[Strategy in preventing of uretero-intestinal anastomosis strictures in patients with low-pressure intestinal neobladder]. [Strategia postepowania w zapobieganiu zwezeniom zespolenia moczowodowo- jelitowego u chorych z niskociśnieniowym pecherzem jelitowym.]
Ureteral stents placed at the time of urinary diversion decreases postoperative morbidity
Wallace direct versus anti-reflux Le Duc ureteroileal anastomosis: Comparative analysis in modified Studer orthotopic neobladder reconstruction
Orthotopic neobladder reconstruction after radical cystectomy in patients with a solitary functioning kidney: Clinical outcome and evaluation
Robotic-assisted reconstructive urology
Urinary retention after orthotopic neobladder substitution in females
Experience with ureteroenteric strictures after radical cystectomy and diversion: Open surgical revision
The Z-shaped ileal neobladder after radical cystectomy: An 18 years experience with 329 patients
CT urography: Review of technique and spectrum of diseases
Robotic radical anterior pelvic exenteration: The UCI experience
Modified N-shaped ileal neobladder after radical cystectomy
Improving selection of appropriate urinary diversion following radical cystectomy for bladder cancer
25 years of experience with 1,000 neobladders: Long-term complications
Clinical studies of modified chimney method of uretero-ileal anastomosis in the orthotopic neobladder
Radical cystectomy and orthotopic bladder substitution using ileum
Continent catheterizable umbilical low-pressure intestinal pouch with split ileal end seromuscular anti-reflux technique
Analysis of early complications of robotic-assisted radical cystectomy using a standardized reporting system
[Placement of dual double-J stents following high-pressure balloon angioplasty for treatment of ureter-ileum bladder anastomosis stricture].
Laparoscopic radical cystectomy with extracorporeal creation of a "y" shaped orthotopic ileal neobladder using non-reabsorbable mechanical suture (Fontana) [Cistectomía radical laparoscópica con confección extracorpórea de neovejiga ortotópica ileal en forma de "y" usando sutura mecánica no reabsorbible (Fontana)]
Studer orthotopic ileal bladder substitute construction - Surgical technique and complication management: One-center and 12-year experience
Ureteroileal anastomosis with intraluminal visualization: Technique and outcomes
Management of surgical and radiation induced rectourethral fistulas with an interposition muscle flap and selective buccal mucosal onlay graft
Ileal Conduit as the Standard for Urinary Diversion After Radical Cystectomy for Bladder Cancer
Continent Catheterizable Pouches for Urinary Diversion
Robot-assisted intracorporeal ileal conduit: Marionette technique and initial experience at Roswell Park Cancer Institute
Is the incidence of uretero-intestinal anastomotic stricture increased in patients undergoing radical cystectomy with previous pelvic radiation?
Identification and management of emptying failure in male patients with orthotopic neobladders after radical cystectomy for bladder cancer
Neovesical-urethral anastomotic stricture successfully treated by ureteral dilation balloon catheter
Editorial comment
Role of CT in postoperative evaluation of patients undergoing urinary diversion
Is the incidence of uretero-intestinal anastomotic stricture increased in patients undergoing radical cystectomy with previous pelvic radiation?
Long-term outcome of ureterosigmoidostomy: An analysis of patients with &gt;10 years of follow-up
Effects on renal function of obstructive and nonobstructive dilatation of the upper urinary tract in ileal neobladders with refluxing ureteroenteric anastomoses
Comparison of hand-assisted laparoscopic and open radical cystectomy for bladder cancer
Comparison between a serous-lined extramural tunnel and T-limb ileal procedure as an antireflux technique in orthotopic ileal substitutes: A prospective randomized trial
Ureteroileocecal Appendicostomy Based Urinary Reservoir in Irradiated and Nonirradiated Patients
Modified N-Shaped ileal neobladder after radical cystectomy
Neovesical-Urethral Anastomotic Stricture Due to External Suture Migration
Neobladder reconstruction following radical cystoprostatectomy for invasive bladder cancer
CT findings in urinary diversion after radical cystectomy: Postsurgical anatomy and complications
Use of double J ureteral stent as an alternative to prevent ureteroileal anastomosis stricture in orthotopic bladder substitution [Étude comparative du drainage urétéral par sonde double J ou sonde urétérale après cystectomie-entéroplastie]
Forming of straight urointestinal anastomosis at enteric replacement of urinary bladder
Hand-assisted laparoscopic radical cystectomy and extracorporeal urinary diversion: Experience with 31 cases: Original article: Clinical investigation
Ureterointestinal strictures following Bricker ileal conduit: Management via a percutaneous approach
Parasites of urological importance
Surgical Complications Following Radical Cystectomy and Orthotopic Neobladders in Women
Open surgical repair of ureteral strictures and fistulas following radical cystectomy and urinary diversion
Open Surgical Repair of Ureteral Strictures and Fistulas Following Radical Cystectomy and Urinary Diversion
A case of adenocarcinoma of the urinary bladder arising 45 years after ileal replacement of ureter for tuberculous ureteral stricture
Our experience with salvage genitourinary fistulae repair: Technique and outcomes
To stent or not to stent perioperatively the ureteroileal anastomosis of ileal orthotopic bladder substitutes and ileal conduits? Results of a prospective randomized trial
The S-shaped orthotopic ileal neobladder substitute incorporating a new seromuscular antireflux technique (split ileal end) in a series of 50 patients
Neovesical-urethral anastomotic stricture after orthotopic urinary diversion: Presentation and management
Is there any evidence that one continent diversion is any better than any other or than ileal conduit?
Orthotopic ileal neobladder in treatment of bladder cancer: A report of 61 cases
Treatment of ureterointestinal anastomotic strictures by diathermal or cryoplastic dilatation
A Comparison of the Bricker Versus Wallace Ureteroileal Anastomosis in Patients Undergoing Urinary Diversion for Bladder Cancer
Stoma and Anastomotic Complications of Ileal Conduit Diversion
Management of Benign Ureteral Strictures Following Radical Cystectomy and Urinary Diversion for Bladder Cancer
Evaluation of direct versus non-refluxing technique and functional results in orthotopic Y-ileal neobladder after 12 years of follow upInvestigation
Does Body Mass Index Affect Outcome After Reconstruction of Orthotopic Neobladder?
The double wire technique: An improved method for treating challenging ureteroileal anastomotic strictures and occlusions
Interventional radiology methods of treating ureteral strictures developed on anastomoses after the radical cystectomy in Mainz pouch II and ileal conduit derivation.
Urinary diversion: 30 years experience of a single centre in Republic of Macedonia.
Delayed spontaneous rupture of an orthotopic ileal neobladder
Comparison of the complications and urodynamic parameters for orthotopic bladder substitution with using ileocolic or ileal segments after radical cystectomy
Replacement enterocystoplasty in man (except Hautmann): principles and technical considerations [Entérocystoplastie de substitution chez l'homme (Hautmann exclu) : principes et applications techniques]
Ureteric and bladder involvement of deep pelvic endometriosis. Value of multidisciplinary surgical management [Atteinte urétérale et vésicale de l'endomé triose pelvienne profonde. Intérêt de la prise en charge chirurgicale multidisciplinaire]
Neobladder Emptying Failure in Males: Incidence, Etiology and Therapeutic Options
Experiences with radical cystectomy: Combined with urinary deviation by sigmapouch (Mainz-pouch II) in bladder cancer patients [Tapasztalataink radikális cystectomia és egy ülésben végzett ureter-sigmatasak (Mainz-pouch II) típusú vizeletdeviációval hólyagrákos betegekeben]
EUS-guided FNA for the diagnosis of recurrent bladder cancer through the ileal conduit: a novel approach
Magnetic Resonance Urethrography in Comparison to Retrograde Urethrography in Diagnosis of Male Urethral Strictures: Is It Clinically Relevant?
Long-term effects of ileal conduit urinary diversion on upper urinary tract in bladder cancer
Evaluation of Ureterointestinal Anastomosis: Wallace vs Bricker
A randomized study comparing an antireflux system with a direct ureteric anastomosis in patients with orthotopic ileal neobladders
A modified sigma-rectum pouch (Mainz pouch II) technique: Analysis of outcomes and complications on 220 patients
Alteration in renal function for patients with ileal conduit and ileal orthotopic neobladder
Results of chimney modification technique in ureterointestinal anastomosis of Hautmann ileal neobladder in bladder cancer
Refluxing chimney versus nonrefluxing LeDuc ureteroileal anastomosis for orthotopic ileal neobladder: A comparative analysis for patients with bladder cancer
The results of radical cystectomy in patients with invasive bladder cancer treated in Department of Urology, Medical University of Gdańsk between 1990-1999 [Wyniki radykalnej cystektomii jako metody leczenia naciekaja̧cego raka pȩcherza moczowego w materiale Kliniki Urologii am w Gdańsku w latach 1990-1999]
Long-term follow-up results of our 10-year ileal loop series and comparison of ureteroileal anastomosis techniques (Bricker and Wallace) [10 Yillik İleal Loop Serimizin Uzun Dönem Takip Sonuçlari ve Üreteroileal Anastomoz Tekniklerinin (Bricker ve Wallace) Karşilaştirilmasi]
Use of external ureteral catheters and internal double J stents in a modified ileal neobladder for continent diversion: A comparative analysis
Long-term functional outcome and late complications of studer's ileal neobladder
Sigmoidorectal (Mainz II) pouch for continent urinary diversion in bladder cancer
A simple and comfortable technique for replacing ureteric stents in patients with strictured uretero-intestinal anastomosis or strictures at the vesico-ureteric junction
Complications of Bricker ileal conduit urinary diversion: Analysis of a series of 246 patients [Complications des urétérostomies cutanées trans-iléales selon Bricker. Analyse d'une série de 246 patients]
Selection and perioperative management of patients undergoing an orthotopic ileal bladder substitution
New serosal lined antireflux ureteroileal implantation technique on a gia stapler detubularised ileal neobladder: Technical considerations and results
Long-term functional and urodynamic results of 50 patients receiving a modified sigmoid neobladder created with a short distal segment
Re: Editorial comment on Y-neobladder: An easy, fast, and reliable procedure [4]
Long-term complications associated with the Indiana pouch urinary diversion in patients with recurrent gynecologic cancers after high-dose radiation
Lower urinary tract reconstruction with ileum in the treatment of gynecologic malignancies
CT urography of urinary diversions with enhanced CT digital radiography: Preliminary experience
Ileal conduit urinary diversion in patients with previous history of abdominal/pelvic irradiation
Percutaneous placement of permanent metal stents for treatment of ureteroenteric anastomotic strictures
Conversion of an incontinent urinary conduit to a continent urinary reservoir (Miami Pouch)
Results of the ureteral reimplantation with serous-lined extramural tunnel in orthotopic ileal W-neobladder
The "B-Bladder" - An ileocolonic neobladder with a chimney: Surgical technique and long-term results
Early and late treatment-related morbidity following radical cystectomy
Y-neobladder: An easy, fast, and reliable procedure
Mucosal fold as a mechanical cause of obstruction in orthotopic ileal neobladder
External-internal nephro-uretero-ileal stents in patients with an ileal conduit: long-term results.
Does bladder preservation (as a surgical principle) lead to retaining bladder function in bladder/prostate rhabdomyosarcoma? Results from Intergroup Rhabdomyosarcoma Study IV
Successful trans-stomal operation for multiple urinary stones occurring in the Indiana continent urinary diversion: A case report
Studer ileal neobladder with radical cystectomy [Raḋikal Sistektomi Sonrasi Studer Ileal Ortotopik Mesane Uygulamasi]
Restorative surgery following combined and extended radical operations on pelvic organs
Long-term results of endoureterotomy and open surgical revision for the management of ureteroenteric strictures after urinary diversion
The urethral Kock pouch: Long-term functional and oncological results in men
Continent urinary tract reconstruction - The Lund experience
Hautmann and Studer orthotopic neobladders: A contemporary experience

## Sheet: Sheet6
Title scopus	Title pubmed
A modified ileal conduit technique in patients undergoing radical cystectomy: Single-centre experience	Management of a ureteric stricture post ureteroileal anastomosis of a renal transplant
India Ink Tattooing of Ureteroenteric Anastomoses	Evaluation of Ureteroenteric Anastomotic Strictures after the Introduction of Robot-Assisted Radical Cystectomy with Intracorporeal Urinary Diversion: Results from a Large Tertiary Referral Center. Reply
Uretero-enteric Strictures After Robot Assisted Radical Cystectomy: Prevalence and Management Over Two Decades	Evaluation of Ureteroenteric Anastomotic Strictures after the Introduction of Robot-Assisted Radical Cystectomy with Intracorporeal Urinary Diversion: Results from a Large Tertiary Referral Center. Letter
Robot-assisted laparoscopic cystectomy with non-continent urinary diversion for neurogenic lower urinary tract dysfunction: Midterm outcomes	The twisted diversion: a paralyzing complication
Optimizing decision-making process of benign uretero-enteric anastomotic stricture treatment after radical cystectomy	Neuroendocrine tumor causing ureteral obstruction in a patient with prior ileal conduit
Initial experience with 161 extraperitoneal laparoscopic radical cystectomy procedures: Comparison with transabdominal laparoscopic radical cystectomy	The effects of recreational ketamine cystitis on urinary tract reconstruction - a surgical challenge
The perioperative and long-term outcomes of patients with variant histology bladder cancer undergoing radical cystectomy: A propensity score-matched analysis with pure urothelial carcinoma [Resultados perioperatorios y oncológicos a largo plazo de los pacientes con variantes histológicas de cáncer vesical sometidos a cistectomía radical: un análisis de emparejamiento por índices de propensión con…	Long-term results of endoureterotomy and open surgical revision for the management of ureteroenteric strictures after urinary diversion
Is Anti-Reflux Anastomosis an Advantage in an Orthotopic Ileal Neobladder? A Systematic Review and Meta-Analysis	Y-neobladder: an easy, fast, and reliable procedure
Initial Experience With Extraperitoneal Laparoscopic Radical Cystectomy With Pelvic Organ-Preserving and Orthotopic Neobladder Techniques for Bladder Cancer in Female Patients	Use of external ureteral catheters and internal double J stents in a modified ileal neobladder for continent diversion: a comparative analysis
Preliminary Surgical Outcomes After Single Incision Robotic Cystectomy (SIRC)	Complications within 90 days after radical cystectomy for bladder cancer: results of a multicenter prospective study in Japan
The cause analysis of benign uretero-ileal anastomotic stricture after radical cystectomy and urinary diversion	Long-term third-party assessment of results after continent cutaneous diversion with Lundiana pouch
Efficacy and Safety of the “Trisection Method” Training System for Robot-Assisted Radical Cystectomy at a Single Institution in Japan	Sigmoidorectal (Mainz II) pouch for continent urinary diversion in bladder cancer
Robotic versus open cystectomy with ileal conduit for the management of neurogenic bladder: a comparative study	Impact of Thermo-Expandable Memokath Ureteral Stent on Renal Function in the Management of Ureteroileal Anastomotic Stricture
Is it necessary to perform a retrosigmoid transposition of the left ureter in Bricker Ileal Conduit surgery?	Treatment of ureterointestinal anastomotic strictures by diathermal or cryoplastic dilatation
Uretero-enteric stricture outcomes: secondary analysis of a randomised controlled trial comparing open versus robot-assisted radical cystectomy	Simplified laparoscopic radical cystectomy with orthotopic ileal neobladder creation in a porcine model
Complications in urological surgery: Bladder surgery [Les complications chirurgicales en urologie adulte : chirurgie de la vessie]	Long-term functional outcome and late complications of Studer's ileal neobladder
Diagnostic Urology, Urinary Diversion and Perioperative Care	Real-time indocyanine green angiography with the SPY fluorescence imaging platform decreases benign ureteroenteric strictures in urinary diversions performed during radical cystectomy
Management of hydronephrosis after radical cystectomy and urinary diversion for bladder cancer: A single tertiary center experience	Robotic repair of post-cystectomy ureteroileal anastomotic strictures: techniques for success
Patient Selection and Outcomes of Urinary Diversion	Robot-assisted surgery for benign distal ureteral strictures: step-by-step technique using the SP(®) surgical system
Robotic-Assisted Lower Genitourinary Tract Reconstruction	Experiences with radical cystectomy combined with urinary diversion by ureteral sigmapouch (Mainz-pouch II) in bladder cancer patients
Robot-Assisted Laparoscopic Radical Cystectomy and Modified Y-Shaped Ileal Orthotopic Neobladder Reconstruction	Complications and long-term results of salvage cystectomy after failed bladder sparing therapy for muscle invasive bladder cancer
A commentary on “Ureteral stents cannot decrease the incidence of ureteroileal anastomotic stricture and leakage: A systematic review and meta-analysis” (Int. J. Surg. 2021;93:106058)	10 YEARS' EXPERIENCE IN USING DIRECT URETEROINTESTINAL ANASTOMOSIS IN URINARY INTESTINAL DIVERSION AFTER RADICAL AND SIMPLE CYSTECTOMY
Comparative analysis of Bricker versus Wallace ureteroenteric anastomosis and identification of predictors for postoperative ureteroenteric stricture	Urinary diversion: 30 years experience of a single centre in Republic of Macedonia
Variables affecting quality of life after Radical cystectomy and neobladder substitution: Egyptian National Cancer Institute experience [Variables affectant la qualité de vie après une cystectomie radicale et une substitution néovésicale : expérience de l'Institut national Egyptien du cancer]	Results of radical cystectomy with Mainz pouch II diversion (single institution experience)
Robotic Repair of Ureteroenteric Stricture Following Radical Cystectomy: A Multi-Institutional Experience	Complications of urinary diversion after radiotherapy
Cystectomy and ileal conduit for neurogenic bladder: Comparison of the open, laparoscopic and robotic approaches	Our experiences with robot-assisted laparoscopic radical cystectomy: orthotopic neobladder by the suprapubic incision method
Long-Term Renal Function Following Radical Cystectomy for Bladder Cancer	Comparison between a serous-lined extramural tunnel and T-limb ileal procedure as an antireflux technique in orthotopic ileal substitutes: a prospective randomized trial
Modification of the Indiana Pouch Ileo-Caecal Cutaneous Continent Urinary Diversion: Tubular Ileal Afferent Limb for Ureteral Anastomosis Has Low Stricture Rate and Allows Ileal Ureter Replacement	Our experience with salvage genitourinary fistulae repair: technique and outcomes
Early Warning Models to Predict the 90-Day Urinary Tract Infection Risk After Radical Cystectomy and Urinary Diversion for Patients With Bladder Cancer	The "I-Pouch": Results of a new ileal neobladder technique
Management of osteomyelitis of the pubic symphysis following urinary fistula in patients with radiation-induced urethral strictures after prostate cancer treatment	Does body mass index affect outcome after reconstruction of orthotopic neobladder?
X-RAY ENDOSCOPIC TREATMENT IN PATIENTS WITH URETERAL ANASTOMOTIC OBLITERATION AFTER ORTHOTOPIC NEOBLADDER FORMATION	Pelvic fracture urethral injuries associated with rectal injury: a review of acute and definitive urologic and bowel management with long term outcomes
Contemporary management of benign uretero-enteric strictures after cystectomy: a systematic review	Annular rectal constriction caused by infiltrating bladder carcinoma: a case report
Successful Multidisciplinary Repair of Severe Bilateral Uretero-Enteric Stricture with Inflammatory Reaction Extending to the Left Iliac Artery, after Robotic Radical Cystectomy and Intracorporeal Ileal Neobladder	Results of chimney modification technique in ureterointestinal anastomosis of Hautmann ileal neobladder in bladder cancer
Evaluation of Ureteroenteric Anastomotic Strictures after the Introduction of Robot-Assisted Radical Cystectomy with Intracorporeal Urinary Diversion: Results from a Large Tertiary Referral Center. Letter.	The Studer orthotopic neobladder: long-term (more than 10 years) functional outcomes, urodynamic features, and complications
Evaluation of Ureteroenteric Anastomotic Strictures after the Introduction of Robot-Assisted Radical Cystectomy with Intracorporeal Urinary Diversion: Results from a Large Tertiary Referral Center. Reply.	Neobladder emptying failure in males: incidence, etiology and therapeutic options
Survival outcomes following radical cystectomy in patients with prior pelvic radiation for prostate cancer: A matched cohort analysis	Comparison of seromuscular tunnel and split-cuff nipple antireflux ureteroenteral anastomosis techniques in orthotopic taenia myectomy sigmoid neobladder: a prospective, randomized study
Evaluating the impact of the learning curve on the perioperative outcomes of robot-assisted radical cystectomy with intracorporeal urinary diversion [Análisis del impacto de la curva de aprendizaje de la cistectomía radical asistida por robot con derivación urinaria intracorpórea sobre los resultados perioperatorios]	The Z-shaped ileal neobladder after radical cystectomy: an 18 years experience with 329 patients
Ureteroileal anastomosis stricture after urinary diversions performed by open, laparoscopic and robotic approaches. Incidence and management in a tertiary care center [Estenosis de la anastomosis ureteroileal en derivaciones urinarias realizadas mediante abordaje abierto, laparoscópico y robótico. Incidencia y manejo en un centro de tercer nivel]	The Use of a Polytetrafluoroethylene Membrane-Covered Stent in the Management of Urine Extravasation After Radical Cystectomy and Ileal Conduit Formation
Retrosigmoid ileal conduit without transposition of the left ureter after open radical cystectomy for bladder cancer	The double wire technique: an improved method for treating challenging ureteroileal anastomotic strictures and occlusions
Neuroendocrine tumor causing ureteral obstruction in a patient with prior ileal conduit	Synchronous panniculectomy with stomal revision for obese patients with stomal stenosis and retraction
Three-port approach vs standard laparoscopic radical cystectomy with an ileal conduit: a single-centre retrospective study	Results of the ureteral reimplantation with serous-lined extramural tunnel in orthotopic ileal W-neobladder
Robotic Assisted Repair of Post-Ileal Conduit Parastomal Hernia: Technique and Outcomes	Orthotopic neobladder reconstruction after radical cystectomy in patients with a solitary functioning kidney: clinical outcome and evaluation
Impact of radiation on the incidence and management of ureteroenteric strictures: a contemporary single center analysis	Giant stone in a Bricker urinary diversion. Obstruction uropathy as the presenting form
Perioperative Outcomes of Robot-Assisted Radical Cystectomy with Intracorporeal Versus Extracorporeal Urinary Diversion	Percutaneous Neoanastomosis Creation for an Ileal Conduit Ureteroenteric Occlusion using Radiofrequency Guidewire and Snare Target Technique
Comparing the outcome of ileal conduit and transuretero-cutaneostomy urinary diversion after radical cystectomy: a retrospective cohort study	Impact of complications and bladder cancer stage on quality of life in patients with different types of urinary diversions
Radical cystectomy: A review of techniques, developments and controversies	Robotic cystectomy and intracorporeal stoma formation: Robotic management of ureteric strictures
Management of upper urinary tract problems after radical cystectomy for urothelial carcinoma: Tips and tricks	Technical features of intestinal ureteroplasty. art 6: simultaneous ureteral and bladder substitution
Urinary diversions for benign and oncologic indications: What did we learn about short term complications in the last 24 months?	Laparoscopic radical cystectomy with extracorporeal creation of a "Y" shaped orthotopic ileal neobladder using non-reabsorbable mechanical suture
The Pull-through Anastomosis of Ureter to Enteric Conduit (PAUTEC): A Novel Technique for Urinary Diversion	Prospective study of the results of ureterointestinal anastomosis in 100 patients after the Hautmann ileal neobladder with double chimney
Incidence, etiology, prevention and management of ureteroenteric strictures after robot-assisted radical cystectomy: A review of published evidence and personal experience	Continent catheterizable umbilical low-pressure intestinal pouch with split ileal end seromuscular anti-reflux technique
Technique selection of ureteroileal anastomosis in hautmann ileal neobladder with chimney modification: Reliability of patient-based selection strategy and its impact on ureteroentric stricture rate	Antegrade repositioning of Memokath stent in malignant ureteroileal anastomotic stricture
A gravity-assisted approach to the management of urinary diversion: 99mTc-MAG3 diuresis renography with F + 10(sp) method	Strategy in preventing of uretero-intestinal anastomosis strictures in patients with low-pressure intestinal neobladder
Robot-Assisted Cystectomy and Ileal Conduit for Neurogenic Bladder: Comparison of Extracorporeal vs Intracorporeal Urinary Diversion	EUS-guided FNA for the diagnosis of recurrent bladder cancer through the ileal conduit: a novel approach
Ureteral stents cannot decrease the incidence of ureteroileal anastomotic stricture and leakage: A systematic review and meta-analysis	Long-term complications associated with the Indiana pouch urinary diversion in patients with recurrent gynecologic cancers after high-dose radiation
Feasibility and safety of retrograde radical cystectomy under combined spinal and epidural anesthesia in high-risk and elderly patients a single surgeon experience	Simple modification in Hautmann neobladder to carry out left ureteroileal anastmosis without mobilization of the ureter
Ureteral Arterial Fistula – A Role for Open Operation in the 21st Century	The urethral Kock pouch: long-term functional and oncological results in men
Salvage cystectomy and ileal conduit urinary diversion as a last-line option for benign diseases—perioperative safety and postoperative health-related quality of life	The "B-bladder"-an ileocolonic neobladder with a chimney: surgical technique and long-term results
A new technique in the treatment of ureteroenteric anastomosis stricture: Repair of ureteroenteric anastomosis stricture with low lombotomy incision (retroperitoneal approach)	A simple and comfortable technique for replacing ureteric stents in patients with strictured uretero-intestinal anastomosis or strictures at the vesico-ureteric junction
Complex ureteral reconstruction in kidney transplantation	Re: Preoperatively Dilated Ureters are a Specific Risk Factor for the Development of Ureteroenteric Strictures after Open Radical Cystectomy and Ileal Neobladder: R. E. Hautmann, R. de Petriconi, A. Kahlmeyer, M. Enders and B. Volkmer J Urol 2017;198:1098-1106
Percutaneous Neoanastomosis Creation for an Ileal Conduit Ureteroenteric Occlusion using Radiofrequency Guidewire and Snare Target Technique	Endoureterotomy by intraluminal invagination for nonmalignant ureterointestinal anastomotic strictures: description of a new surgical technique and long-term followup
Effect of intracorporeal urinary diversion on the incidence of benign ureteroenteric stricture after cystectomy	Near-infrared Fluorescence Imaging of Ureters With Intravenous Indocyanine Green During Radical Cystectomy to Prevent Ureteroenteric Anastomotic Strictures
Comparison of renal function after open radical cystectomy, extracorporeal robot assisted radical cystectomy, and intracorporeal robot assisted radical cystectomy	Ureteric and bladder involvement of deep pelvic endometriosis. Value of multidisciplinary surgical management
Endoscopic Procedures in the Treatment of Ureteroenteric Anastomotic Strictures: A Systematic Review and Meta-Analysis	Refluxing chimney versus nonrefluxing LeDuc ureteroileal anastomosis for orthotopic ileal neobladder: a comparative analysis for patients with bladder cancer
Evaluation of Ureteroenteric Anastomotic Strictures after the Introduction of Robot-Assisted Radical Cystectomy with Intracorporeal Urinary Diversion: Results from a Large Tertiary Referral Center	New serosal lined antireflux ureteroileal implantation technique on a gia stapler detubularised ileal neobladder: technical considerations and results
Ureteroenteric anastomosis in orthotopic neobladder creation: do urinary tract infections impact stricture rate?	Bladder tuberculosis stage 4: how to restore urination?
Functional results of hautmann neobladder with chimney modifcation and wallace ureteroileal anastomosis: initial experience with 22 patients	Bilateral Ureteroenteric Strictures: A Case of the "Reverse 7"
Intracorporeal Urinary Diversion in Robotic Radical Cystectomy	A randomized study comparing an antireflux system with a direct ureteric anastomosis in patients with orthotopic ileal neobladders
Safety of decreasing ureteral stent duration following radical cystectomy	Forming of straight urointestinal anastomosis at enteric replacement of urinary bladder
Techniques of Robotic Urinary Tract Reconstruction: A Complete Approach	Placement of dual double-J stents following high-pressure balloon angioplasty for treatment of ureter-ileum bladder anastomosis stricture
Urinary diversions for radical cystectomy: a review of complications and their management	Use of double J ureteral stent as an alternative to prevent ureteroileal anastomosis stricture in orthotopic bladder substitution
Robotic-assisted genitourinary reconstruction: current state and future directions	A modified sigma-rectum pouch (Mainz pouch II) technique: analysis of outcomes and complications on 220 patients
Cumulative incidence of ureteroenteric strictures after radical cystectomy in a population-based Swedish cohort	Ileal Neobladder With Mucous Plugs as a Cause of Obstructive Acute Kidney Injury Requiring Emergent Hemodialysis
Surgical technique of uretero-ileal anastomosis in patients with bilateral duplex ureters undergoing radical cystectomy and ileal conduit urinary diversion: initial experience	Percutaneous placement of permanent metal stents for treatment of ureteroenteric anastomotic strictures
Current evidence for robotic surgery in radical cystectomy	A case of adenocarcinoma of the urinary bladder arising 45 years after ileal replacement of ureter for tuberculous ureteral stricture
Study of modified technique of ileal neobladder-Frog neobladder	Ureteral surgery performed by a university gynecologic oncology service
Long-Term Outcomes of Laser Incision and Triamcinolone Injection for the Management of Ureteroenteric Anastomotic Strictures	Neovesical-urethral anastomotic stricture due to external suture migration
Complications of ileal conduits after radical cystectomy: Interven-tional radiologic management	Successful trans-stomal operation for multiple urinary stones occurring in the Indiana continent urinary diversion: a case report
Combined antegrade and retrograde endoscopic treatment of complete ureteroenteric obstruction following cystectomy with ileal conduit: A case report	The use of laser technology for the treatment of ureterointestinal stenosis
intracorporeal versus extracorporeal urinary diversion after robotic-assisted radical cystectomy: evidence from a systematic review and pooled analysis of observational studies	Combined endoscopic resolution of iatrogenic stricture in an ureterosigmoidostomy
Laparoscopic radical cystectomy with extracorporeal urinary diversion: an Italian single-center experience with 10-year outcomes	Restorative surgery after combined and extensive radical operations on pelvic organs
Intracorporeal urinary diversion during robot-assisted radical cystectomy using indocyanine green	Re: Ureteroenteric anastomotic strictures after radical cystectomy--does operative approach matter?: C. B. Anderson, T. M. Morgan, S. Kappa, D. Moore, P. E. Clark, R. Davis, D. F. Penson, D. A. Barocas, J. A. Smith, Jr., M. S. Cookson and S. S. Chang. J Urol 2013; 189: 541-547
Predictors of Benign Ureteroenteric Anastomotic Strictures After Radical Cystectomy and Urinary Diversion
Uretero-Enteric Anastomotic Stricture Following Radical Cystectomy: A Comparison of Open, Robotic Extracorporeal, and Robotic Intracorporeal Approaches
Near-infrared Fluorescence Imaging of Ureters With Intravenous Indocyanine Green During Radical Cystectomy to Prevent Ureteroenteric Anastomotic Strictures
Initial clinical experience and follow-up outcomes of treatment for ureteroileal anastomotic stricture with Allium coated metal ureteral stent
Complication rate after cystectomy following pelvic radiotherapy: an international, multicenter, retrospective series of 682 cases
Robotic vs. open surgical management of ureteroenteric anastomotic strictures: technical modifications to enhance success
A systematic review and meta-analysis of the long-term outcomes of ileal conduit and orthotopic neobladder urinary diversion
Comparison of a significant decline in the glomerular filtration rate between ileal conduit and ileal neobladder urinary diversions after radical cystectomy: A propensity score-matched analysis
Perioperative and oncological outcomes of laparoscopic radical cystectomy with intracorporeal versus extracorporeal ileal conduit: A matched-pair comparison in a multicenter cohort in Japan
Arterioureteral Fistula in the Setting of an Indwelling Ureteral Stent, Ileal Conduit and History of Pelvic Radiation
Modified wallace anastomotic technique reduces ureteroenteric stricture rates after ileal conduit urinary diversion
Robotic radical cystectomy with intracorporeal urinary diversion: Beyond the initial experience
Long-term evaluation of modified orthotopic Y-shaped ileal neobladder (Tanta pouch) with left retro-colic chimney
The mystery of the ureteric stent in the lumen of the terminal ileum
The feasibility and efficacy of total laparoscopic radical cystectomy with intracorporeal Xing's orthotopic neobladder
Persistent, long-term risk for ureteroenteric anastomotic stricture formation: The case for long term follow-up
Pelvic fracture urethral injuries associated with rectal injury: A review of acute and definitive urologic and bowel management with long term outcomes
A Population-based Study of Ureteroenteric Strictures After Open and Robot-assisted Radical Cystectomy
Analysis of influencing factors of ureteral anastomotic stenosis following urinary diversion after laparoscopic radical cystectomy
Characterization of a learning curve for robotic cystectomy with intracorporeal urinary diversion at two institutions using the cumulative sum (CUSUM) method
Internal double-J stent was associated with a lower incidence of ureteroileal anastomosis stricture than external ureteral catheter for patients undergoing radical cystectomy and orthotopic neobladder: A systematic review and meta-analysis
Urinary diversions: a primer of the surgical techniques and imaging findings
End-to-end ureteroureteroanastomosis with unilateral nephrostomy: revival of a forgotten technique suitable for a modern context?
Robot-assisted repair for ureteroileal anastomosis stricture after cystectomy: technical points
Iliac-Ileal Conduit Fistula
Internal hernia from the interureteric space after robot-assisted radical cystectomy and urinary diversion: Two case reports
Robot-assisted Vescica Ileale Padovana: A New Technique for Intracorporeal Bladder Replacement Reproducing Open Surgical Principles
Use of indocyanine green to minimise uretero-enteric strictures after robotic radical cystectomy
Comparison of perioperative outcomes and complications of robot assisted radical cystectomy with extracorporeal vs intracorporeal urinary diversion [Comparación de los resultados perioperatorios de la cistectomía radical asistida por robot con derivación urinaria extracorpórea vs. intracorpórea]
A new modification of tubeless cutaneous ureterostomy following radical cystectomy
Effect of treatment modality on long term renal functions in patients with muscle invasive bladder cancer
Neovejiga ortotópica intracorpórea: ¿Por qué no hacerlo? [Intracorporeal orthotopic neobladder formation: Why not to do it?]
Robot-assisted surgery for benign distal ureteral strictures: step-by-step technique using the SP ® surgical system
Long-term changes in renal function, blood electrolyte levels, and nutritional indices after radical cystectomy and ileal conduit in patients with bladder cancer
Safe transition from extracorporeal to intracorporeal urinary diversion following robot-assisted cystectomy: a recipe for reducing operative time, blood loss and complication rates
Re: Lessons from 151 Ureteral Reimplantations for Postcystectomy Ureteroenteric Strictures: A Single-Center Experience over a Decade
Retrosigmoid Versus Traditional Ileal Conduit for Urinary Diversion After Radical Cystectomy
Real-time indocyanine green angiography with the SPY fluorescence imaging platform decreases benign ureteroenteric strictures in urinary diversions performed during radical cystectomy
Predictors of postoperative complications after robot-assisted radical cystectomy with extracorporeal urinary diversion
Response to editorial comment "A retrosigmoid ileal conduit might prevent ureteroileal anastomotic stricture after ileal conduit diversion"
A prospective study of the utility of a routine ‘loopogram’ at three months for the early detection of anastomotic stricture post-cystectomy and conduit urinary diversion
Management of ureteric duplications identified during robotic cystectomy and intracorporeal urinary diversion
Impact of Thermo-Expandable Memokath Ureteral Stent on Renal Function in the Management of Ureteroileal Anastomotic Stricture
Bilateral Ureteroenteric Strictures: A Case of the “Reverse 7”
Complications within 90 days after radical cystectomy for bladder cancer: results of a multicenter prospective study in Japan
Ureteric stricture rates and management after robot-assisted radical cystectomy: a single-centre observational study
Re: Preoperatively Dilated Ureters are a Specific Risk Factor for the Development of Ureteroenteric Strictures after Open Radical Cystectomy and Ileal Neobladder: R. E. Hautmann, R. de Petriconi, A. Kahlmeyer, M. Enders and B. Volkmer J Urol 2017; 198: 1098–1106.
Radical cystectomy and urinary diversion—what is important ? [Radikale Zystektomie und Harnableitung – worauf kommt es an?]
Does the site of the orthotopic neobladder outlet matter? A prospective randomized comparative study
Ureteroileal bypass: A new technic to treat ureteroenteric strictures in urinary diversion
Updates on Robotic Intracorporeal Urinary Diversions
Urosymphyseal Fistulas Resulting From Endoscopic Treatment of Radiation-induced Posterior Urethral Strictures
Clinical utility of upper urinary tract reconstruction by ileal-ureter substitution
The effects of recreational ketamine cystitis on urinary tract reconstruction – a surgical challenge
Surgical Complications of Urinary Diversion
Robotic Cystectomy with Intracorporeal Urinary Diversion: Review of Current Techniques and Outcomes
Male Neobladder
Transuretero ureterostomy: Current state of the problem and its place in oncological urology
Preoperatively Dilated Ureters are a Specific Risk Factor for the Development of Ureteroenteric Strictures after Open Radical Cystectomy and Ileal Neobladder
Feasibility of expert and crowd-sourced review of intraoperative video for quality improvement of intracorporeal urinary diversion during robotic radical cystectomy
Long-term third-party assessment of results after continent cutaneous diversion with Lundiana pouch
Natural History, Predictors and Management of Ureteroenteric Strictures after Robot Assisted Radical Cystectomy
Editorial Comment
Simultaneous antegrade and retrograde endoscopic treatment of non-malignant ureterointestinal anastomotic strictures following urinary diversion
Ureteroenteric anastomotic revision as initial management of stricture after urinary diversion
Reconstructive Management Options of Delayed Complications Following Bladder Outlet Surgery
Intentional Omission of Ureteral Stents During Robotic-assisted Intracorporeal Ureteroenteric Anastomosis: Is It Safe and Feasible?
Outcomes Following First-line Endourologic Management of Ureteroenteric Anastomotic Strictures After Urinary Diversion: A Single-center Study
Biphasic decline in renal function after radical cystectomy with urinary diversion
Antegrade repositioning of Memokath stent in malignant ureteroileal anastomotic stricture
Diabetes and elevated urea level predict for uretero-ileal stricture after radical cystectomy and ileal conduit formation
Lessons from 151 ureteral reimplantations for postcystectomy ureteroenteric strictures: A single-center experience over a decade
Urological complications after cystectomy as part of pelvic exenteration are higher than that after cystectomy for primary bladder malignancy
A study of intestinal complications arising from urinary diversion
Combined endoscopic resolution of iatrogenic stricture in an ureterosigmoidostomy [Resolución endoscópica combinada de una estenosis yatrógena en una ureterosigmoidostomía]
Treatment of ureteral anastomotic strictures with reimplantation and survival after cystectomy and urinary diversion
Management of Ureteroenteric Stricture: Predictive Modeling to Compare Cost
Evaluation of conservative approach in the management of ureteroenteric strictures following radical cystectomy with Bricker ileal conduit: a single-center experience
Malignant ureteroenteric anastomotic stricture following radical cystectomy with urinary diversion: Patterns, risk factors, and outcomes
Patients with an Orthotopic Low Pressure Bladder Substitute Enjoy Long-Term Good Function
External stent versus double J drainage in patients with radical cystectomy and orthotopic urinary diversion: A randomized controlled trial
Functional evaluation of a modified Studer ileal neobladder
Robotic cystectomy and intracorporeal stoma formation: Robotic management of ureteric strictures
Getting out of a tight spot: An overview of ureteroenteric anastomotic strictures
Long-term Functional, Urodynamic, and Metabolic Outcome of a Modified Orthotopic Neobladder Created With a Short Ileal Segment: Our 5-year Experience
Perioperative and long-term surgical complications for the Indiana pouch and similar continent catheterizable urinary diversions
Internal versus external ureteric stents for uretero-ileal anastomosis after laparoscopic radical cystectomy with orthotopic neobladder: A prospective comparative study
The Long-Term Follow-Up and Complications Associated with Urinary Diversion in the Cancer Survivor
Reply by authors
Reoperations following robot-assisted radical cystectomy: A decade of experience
Cystectomy and urinary diversion for the management of a devastated lower urinary tract following prostatic cryotherapy and/or radiotherapy
Studer orthotopic neobladder: A modified surgical technique
Segmental ureteroileal conduit resection for the treatment of distal upper urinary tract recurrence of bladder cancer following cystectomy
Febrile urinary tract infection after radical cystectomy and ileal neobladder in patients with bladder cancer
Critical Analysis of Hospital Readmission and Cost Burden after Robot-Assisted Radical Cystectomy
Use of the Memokath Urethral Stent in the management of ileal conduit stomal stenosis
Continent cutaneous diversion
Long-term complications of urinary diversion
Is continent cutaneous urinary diversion a suitable alternative to orthotopic bladder substitute and ileal conduit after cystectomy?
An improved technique for bladder cancer: Pure laparoscopic radical cystectomy with orthotopic U-shape ileal neobladder using titanium staples
Robot-assisted intracorporeal pyramid neobladder
Robotic intracorporeal continent cutaneous urinary diversion: Primary description
The "i-Pouch": Results of a new ileal neobladder technique
10 YEARS' EXPERIENCE IN USING DIRECT URETEROINTESTINAL ANASTOMOSIS IN URINARY INTESTINAL DIVERSION AFTER RADICAL AND SIMPLE CYSTECTOMY
The devastated bladder outlet: Treatment options
Ureteroenteric Strictures after Open Radical Cystectomy and Urinary Diversion: The University of Southern California Experience
Radical Cystectomy for Bladder Cancer in Patients with and Without a History of Pelvic Irradiation: Survival Outcomes and Diversion-related Complications
Comparative impact of continent and incontinent urinary diversion on long-term renal function after radical cystectomy in patients with preoperative chronic kidney disease 2 and chronic kidney disease 3a
Trends in renal function after radical cystectomy and ileal conduit diversion: New insights regarding estimated glomerular filtration rate variations
Bricker versus Wallace anastomosis: A meta-analysis of ureteroenteric stricture rates after ileal conduit urinary diversion
Total bladder and posterior urethral reconstruction: Salvage technique for defunctionalized bladder with recalcitrant posterior urethral stenosis
Robot-assisted radical cystectomy: Extracorporeal vs intracorporeal urinary diversion
The effect of length of ureteral resection on benign ureterointestinal stricture rate in ileal conduit or ileal neobladder urinary diversion following radical cystectomy
Laparoscopic radical cystectomy with intracorporeal orthotopic ileal neobladder: Technique and clinical outcomes
Functional and clinicopathologic outcomes using a modified vescica ileale padovana technique
Detour technique, Dipping technique, or IIeal bladder flap technique for surgical correction of uretero-ileal anastomotic stricture in orthotopic ileal neobladder
Randomized Trial of Studer Pouch versus T-Pouch Orthotopic Ileal Neobladder in Patients with Bladder Cancer
Santosh PGI pouch: A new innovation in urinary diversion
Squamous cell carcinoma of suprapubic cystostomy tract in a male with locally advanced primary urethral malignancy
Standardized analysis of complications after robot-assisted radical cystectomy: Korea university hospital experience
Progressive ureteral dilations and retrograde placement of single-j stent guided by flexible cystoscope for management of ureteroenteral anastomotic stricture in patients after radical cystectomy and bricker urinary diversion
Questions and concerns of robotic approaches to bladder cancer surgery
History of minimally invasive techniques for radical cystectomy with urinary diversion
Bladder tuberculosis stage 4: how to restore urination?
Radical cystectomy and ileal orthotopic bladder substitution after radical retropubic prostatectomy: Functional and oncological results
Long-term renal function outcomes after radical cystectomy
Functional and clinical outcome of ileal (Studer) neo-bladder reconstruction: Single centre experience from Pakistan
Technique selection of Bricker or Wallace ureteroileal anastomosis in ileal conduit urinary diversion: A strategy based on patient characteristics
Incidence and risk factors of 30-day early and 90-day late morbidity and mortality of radical cystectomy during a 13-year follow-up: A comparative propensity-score matched analysis of complications between neobladder and ileal Conduit
Total cystectomy and W-shaped orthotopic ileal neobladder for bladder cancer
Simple modification in Hautmann neobladder to carry out left ureteroileal anastmosis without mobilization of the ureter
Seminal-sparing cystectomy: Technical evolution and results over a 20-year period
Current indications and results of orthotopic ileal neobladder for bladder cancer
Continence outcomes after treatment of recalcitrant postprostatectomy bladder neck contracture and review of the literature
Comparison of early postoperative morbidity after robot-assisted and open radical cystectomy: Results of a prospective observational study
Oncologic outcome after laparoscopic radical cystectomy without neoadjuvant or adjuvant therapy with a median follow-up of 32 months
Impact of complications and bladder cancer stage on quality of life in patients with different types of urinary diversions
Surveillance of patients with bladder cancer following cystectomy: Yield of CT urography
Is There a Role for Augmentation With or Without Catheterizable Stomas in the Surgical Management of Patients With Lower Genitourinary Malignancy?
Editorial comment
Downstream complications following urinary diversion
The impact of running versus interrupted anastomosis on ureterointestinal stricture rate after radical cystectomy
Ureteroileal strictures after urinary diversion with an ileal segment - Is there a place for endourological treatment at all?
Re: Ureteroenteric anastomotic strictures after radical cystectomy - Does operative approach matter?
Radical cystectomy and orthotopic urinary reconstruction in patients with bladder cancer after renal transplantation: Clinical outcomes and description of technique
The studer orthotopic neobladder: Long-term (more than 10 years) functional outcomes, urodynamic features, and complications
Ileal conduit post radical cystectomy: Modifications of the technique
Evaluation of open and laparoscopic radical cystoprostatectomy combined with orthotopic neobladder: A single-surgeon experience
Comparison of seromuscular tunnel and split-cuff nipple antireflux ureteroenteral anastomosis techniques in orthotopic taenia myectomy sigmoid neobladder: A prospective, randomized study
Use of nonabsorbable staples for urinary diversion: A step in the wrong direction
Editorial comment
Long term complications after radical cystoprostatectomy with orthotopic diversion in male patients: Preliminary experience
Robotic Versus Open Radical Cystectomy: Identification of Patients who Benefit from the Robotic Approach
Ureteroenteric anastomotic strictures after radical cystectomy - Does operative approach matter?
Perugia ileal neobladder: Functional results and complications
Our experiences with robot-assisted laparoscopic radical cystectomy: Orthotopic neobladder by the suprapubic incision method
Robotic intracorporeal orthotopic ileal neobladder: Replicating open surgical principles
Results of radical cystectomy with Mainz pouch II diversion (single institution experience)
Fast-track surgery and technical nuances to reduce complications after radical cystectomy and intestinal urinary diversion with the modified Indiana pouch
Functional outcomes and complications in patients with bladder cancer undergoing robotic-assisted radical cystectomy with extracorporeal Indiana pouch continent cutaneous urinary diversion
Prospective study of the results of ureterointestinal anastomosis in 100 patients after the Hautmann ileal neobladder with double chimney [Étude prospective chez 100 patients des résultats de la technique d'anastomose urétéro-iléale en double cheminée dans la néovessie de Hautmann]
Robot-assisted repair of ureteroileal anastomosis strictures: Initial cases and literature review
Bladder cancer
Long-term renal function after urinary diversion by ileal conduit or orthotopic ileal bladder substitution
Complications and long-term results of salvage cystectomy after failed bladder sparing therapy for muscle invasive bladder cancer
Robotic and laparoscopic high extended pelvic lymph node dissection during radical cystectomy: Technique and outcomes
A novel technique of ureterointestinal anastomosis for urinary diversion
Complications after robot-assisted radical cystectomy with urinary diversion: New approach same old foe
[Strategy in preventing of uretero-intestinal anastomosis strictures in patients with low-pressure intestinal neobladder]. [Strategia postepowania w zapobieganiu zwezeniom zespolenia moczowodowo- jelitowego u chorych z niskociśnieniowym pecherzem jelitowym.]
Ureteral stents placed at the time of urinary diversion decreases postoperative morbidity
Wallace direct versus anti-reflux Le Duc ureteroileal anastomosis: Comparative analysis in modified Studer orthotopic neobladder reconstruction
Orthotopic neobladder reconstruction after radical cystectomy in patients with a solitary functioning kidney: Clinical outcome and evaluation
Robotic-assisted reconstructive urology
Urinary retention after orthotopic neobladder substitution in females
Experience with ureteroenteric strictures after radical cystectomy and diversion: Open surgical revision
The Z-shaped ileal neobladder after radical cystectomy: An 18 years experience with 329 patients
CT urography: Review of technique and spectrum of diseases
Robotic radical anterior pelvic exenteration: The UCI experience
Modified N-shaped ileal neobladder after radical cystectomy
Improving selection of appropriate urinary diversion following radical cystectomy for bladder cancer
25 years of experience with 1,000 neobladders: Long-term complications
Clinical studies of modified chimney method of uretero-ileal anastomosis in the orthotopic neobladder
Radical cystectomy and orthotopic bladder substitution using ileum
Continent catheterizable umbilical low-pressure intestinal pouch with split ileal end seromuscular anti-reflux technique
Analysis of early complications of robotic-assisted radical cystectomy using a standardized reporting system
[Placement of dual double-J stents following high-pressure balloon angioplasty for treatment of ureter-ileum bladder anastomosis stricture].
Laparoscopic radical cystectomy with extracorporeal creation of a "y" shaped orthotopic ileal neobladder using non-reabsorbable mechanical suture (Fontana) [Cistectomía radical laparoscópica con confección extracorpórea de neovejiga ortotópica ileal en forma de "y" usando sutura mecánica no reabsorbible (Fontana)]
Studer orthotopic ileal bladder substitute construction - Surgical technique and complication management: One-center and 12-year experience
Ureteroileal anastomosis with intraluminal visualization: Technique and outcomes
Management of surgical and radiation induced rectourethral fistulas with an interposition muscle flap and selective buccal mucosal onlay graft
Ileal Conduit as the Standard for Urinary Diversion After Radical Cystectomy for Bladder Cancer
Continent Catheterizable Pouches for Urinary Diversion
Robot-assisted intracorporeal ileal conduit: Marionette technique and initial experience at Roswell Park Cancer Institute
Is the incidence of uretero-intestinal anastomotic stricture increased in patients undergoing radical cystectomy with previous pelvic radiation?
Identification and management of emptying failure in male patients with orthotopic neobladders after radical cystectomy for bladder cancer
Neovesical-urethral anastomotic stricture successfully treated by ureteral dilation balloon catheter
Editorial comment
Role of CT in postoperative evaluation of patients undergoing urinary diversion
Is the incidence of uretero-intestinal anastomotic stricture increased in patients undergoing radical cystectomy with previous pelvic radiation?
Long-term outcome of ureterosigmoidostomy: An analysis of patients with &gt;10 years of follow-up
Effects on renal function of obstructive and nonobstructive dilatation of the upper urinary tract in ileal neobladders with refluxing ureteroenteric anastomoses
Comparison of hand-assisted laparoscopic and open radical cystectomy for bladder cancer
Comparison between a serous-lined extramural tunnel and T-limb ileal procedure as an antireflux technique in orthotopic ileal substitutes: A prospective randomized trial
Ureteroileocecal Appendicostomy Based Urinary Reservoir in Irradiated and Nonirradiated Patients
Modified N-Shaped ileal neobladder after radical cystectomy
Neovesical-Urethral Anastomotic Stricture Due to External Suture Migration
Neobladder reconstruction following radical cystoprostatectomy for invasive bladder cancer
CT findings in urinary diversion after radical cystectomy: Postsurgical anatomy and complications
Use of double J ureteral stent as an alternative to prevent ureteroileal anastomosis stricture in orthotopic bladder substitution [Étude comparative du drainage urétéral par sonde double J ou sonde urétérale après cystectomie-entéroplastie]
Forming of straight urointestinal anastomosis at enteric replacement of urinary bladder
Hand-assisted laparoscopic radical cystectomy and extracorporeal urinary diversion: Experience with 31 cases: Original article: Clinical investigation
Ureterointestinal strictures following Bricker ileal conduit: Management via a percutaneous approach
Parasites of urological importance
Surgical Complications Following Radical Cystectomy and Orthotopic Neobladders in Women
Open surgical repair of ureteral strictures and fistulas following radical cystectomy and urinary diversion
Open Surgical Repair of Ureteral Strictures and Fistulas Following Radical Cystectomy and Urinary Diversion
A case of adenocarcinoma of the urinary bladder arising 45 years after ileal replacement of ureter for tuberculous ureteral stricture
Our experience with salvage genitourinary fistulae repair: Technique and outcomes
To stent or not to stent perioperatively the ureteroileal anastomosis of ileal orthotopic bladder substitutes and ileal conduits? Results of a prospective randomized trial
The S-shaped orthotopic ileal neobladder substitute incorporating a new seromuscular antireflux technique (split ileal end) in a series of 50 patients
Neovesical-urethral anastomotic stricture after orthotopic urinary diversion: Presentation and management
Is there any evidence that one continent diversion is any better than any other or than ileal conduit?
Orthotopic ileal neobladder in treatment of bladder cancer: A report of 61 cases
Treatment of ureterointestinal anastomotic strictures by diathermal or cryoplastic dilatation
A Comparison of the Bricker Versus Wallace Ureteroileal Anastomosis in Patients Undergoing Urinary Diversion for Bladder Cancer
Stoma and Anastomotic Complications of Ileal Conduit Diversion
Management of Benign Ureteral Strictures Following Radical Cystectomy and Urinary Diversion for Bladder Cancer
Evaluation of direct versus non-refluxing technique and functional results in orthotopic Y-ileal neobladder after 12 years of follow upInvestigation
Does Body Mass Index Affect Outcome After Reconstruction of Orthotopic Neobladder?
The double wire technique: An improved method for treating challenging ureteroileal anastomotic strictures and occlusions
Interventional radiology methods of treating ureteral strictures developed on anastomoses after the radical cystectomy in Mainz pouch II and ileal conduit derivation.
Urinary diversion: 30 years experience of a single centre in Republic of Macedonia.
Delayed spontaneous rupture of an orthotopic ileal neobladder
Comparison of the complications and urodynamic parameters for orthotopic bladder substitution with using ileocolic or ileal segments after radical cystectomy
Replacement enterocystoplasty in man (except Hautmann): principles and technical considerations [Entérocystoplastie de substitution chez l'homme (Hautmann exclu) : principes et applications techniques]
Ureteric and bladder involvement of deep pelvic endometriosis. Value of multidisciplinary surgical management [Atteinte urétérale et vésicale de l'endomé triose pelvienne profonde. Intérêt de la prise en charge chirurgicale multidisciplinaire]
Neobladder Emptying Failure in Males: Incidence, Etiology and Therapeutic Options
Experiences with radical cystectomy: Combined with urinary deviation by sigmapouch (Mainz-pouch II) in bladder cancer patients [Tapasztalataink radikális cystectomia és egy ülésben végzett ureter-sigmatasak (Mainz-pouch II) típusú vizeletdeviációval hólyagrákos betegekeben]
EUS-guided FNA for the diagnosis of recurrent bladder cancer through the ileal conduit: a novel approach
Magnetic Resonance Urethrography in Comparison to Retrograde Urethrography in Diagnosis of Male Urethral Strictures: Is It Clinically Relevant?
Long-term effects of ileal conduit urinary diversion on upper urinary tract in bladder cancer
Evaluation of Ureterointestinal Anastomosis: Wallace vs Bricker
A randomized study comparing an antireflux system with a direct ureteric anastomosis in patients with orthotopic ileal neobladders
A modified sigma-rectum pouch (Mainz pouch II) technique: Analysis of outcomes and complications on 220 patients
Alteration in renal function for patients with ileal conduit and ileal orthotopic neobladder
Results of chimney modification technique in ureterointestinal anastomosis of Hautmann ileal neobladder in bladder cancer
Refluxing chimney versus nonrefluxing LeDuc ureteroileal anastomosis for orthotopic ileal neobladder: A comparative analysis for patients with bladder cancer
The results of radical cystectomy in patients with invasive bladder cancer treated in Department of Urology, Medical University of Gdańsk between 1990-1999 [Wyniki radykalnej cystektomii jako metody leczenia naciekaja̧cego raka pȩcherza moczowego w materiale Kliniki Urologii am w Gdańsku w latach 1990-1999]
Long-term follow-up results of our 10-year ileal loop series and comparison of ureteroileal anastomosis techniques (Bricker and Wallace) [10 Yillik İleal Loop Serimizin Uzun Dönem Takip Sonuçlari ve Üreteroileal Anastomoz Tekniklerinin (Bricker ve Wallace) Karşilaştirilmasi]
Use of external ureteral catheters and internal double J stents in a modified ileal neobladder for continent diversion: A comparative analysis
Long-term functional outcome and late complications of studer's ileal neobladder
Sigmoidorectal (Mainz II) pouch for continent urinary diversion in bladder cancer
A simple and comfortable technique for replacing ureteric stents in patients with strictured uretero-intestinal anastomosis or strictures at the vesico-ureteric junction
Complications of Bricker ileal conduit urinary diversion: Analysis of a series of 246 patients [Complications des urétérostomies cutanées trans-iléales selon Bricker. Analyse d'une série de 246 patients]
Selection and perioperative management of patients undergoing an orthotopic ileal bladder substitution
New serosal lined antireflux ureteroileal implantation technique on a gia stapler detubularised ileal neobladder: Technical considerations and results
Long-term functional and urodynamic results of 50 patients receiving a modified sigmoid neobladder created with a short distal segment
Re: Editorial comment on Y-neobladder: An easy, fast, and reliable procedure [4]
Long-term complications associated with the Indiana pouch urinary diversion in patients with recurrent gynecologic cancers after high-dose radiation
Lower urinary tract reconstruction with ileum in the treatment of gynecologic malignancies
CT urography of urinary diversions with enhanced CT digital radiography: Preliminary experience
Ileal conduit urinary diversion in patients with previous history of abdominal/pelvic irradiation
Percutaneous placement of permanent metal stents for treatment of ureteroenteric anastomotic strictures
Conversion of an incontinent urinary conduit to a continent urinary reservoir (Miami Pouch)
Results of the ureteral reimplantation with serous-lined extramural tunnel in orthotopic ileal W-neobladder
The "B-Bladder" - An ileocolonic neobladder with a chimney: Surgical technique and long-term results
Early and late treatment-related morbidity following radical cystectomy
Y-neobladder: An easy, fast, and reliable procedure
Mucosal fold as a mechanical cause of obstruction in orthotopic ileal neobladder
External-internal nephro-uretero-ileal stents in patients with an ileal conduit: long-term results.
Does bladder preservation (as a surgical principle) lead to retaining bladder function in bladder/prostate rhabdomyosarcoma? Results from Intergroup Rhabdomyosarcoma Study IV
Successful trans-stomal operation for multiple urinary stones occurring in the Indiana continent urinary diversion: A case report
Studer ileal neobladder with radical cystectomy [Raḋikal Sistektomi Sonrasi Studer Ileal Ortotopik Mesane Uygulamasi]
Restorative surgery following combined and extended radical operations on pelvic organs
Long-term results of endoureterotomy and open surgical revision for the management of ureteroenteric strictures after urinary diversion
The urethral Kock pouch: Long-term functional and oncological results in men
Continent urinary tract reconstruction - The Lund experience
Hautmann and Studer orthotopic neobladders: A contemporary experience

## Sheet: Sheet7
Title scopus	Title pubmed	Title Embase
A modified ileal conduit technique in patients undergoing radical cystectomy: Single-centre experience	Management of a ureteric stricture post ureteroileal anastomosis of a renal transplant	Uretero-enteric stricture outcomes: secondary analysis of a randomised controlled trial comparing open versus robot-assisted radical cystectomy.
India Ink Tattooing of Ureteroenteric Anastomoses	Evaluation of Ureteroenteric Anastomotic Strictures after the Introduction of Robot-Assisted Radical Cystectomy with Intracorporeal Urinary Diversion: Results from a Large Tertiary Referral Center. Reply	India Ink Tattooing of Ureteroenteric Anastomoses.
Uretero-enteric Strictures After Robot Assisted Radical Cystectomy: Prevalence and Management Over Two Decades	Evaluation of Ureteroenteric Anastomotic Strictures after the Introduction of Robot-Assisted Radical Cystectomy with Intracorporeal Urinary Diversion: Results from a Large Tertiary Referral Center. Letter	Risk factors for benign ureteroenteric anastomosis strictures in patients undergoing Bricker urinary diversion for bladder cancer.
Robot-assisted laparoscopic cystectomy with non-continent urinary diversion for neurogenic lower urinary tract dysfunction: Midterm outcomes	The twisted diversion: a paralyzing complication	A modified ileal conduit technique in patients undergoing radical cystectomy: Single-centre experience.
Optimizing decision-making process of benign uretero-enteric anastomotic stricture treatment after radical cystectomy		Real-time indocyanine green angiography with the SPY fluorescence imaging platform decreases benign ureteroenteric strictures in urinary diversions performed during radical cystectomy.
Initial experience with 161 extraperitoneal laparoscopic radical cystectomy procedures: Comparison with transabdominal laparoscopic radical cystectomy	The effects of recreational ketamine cystitis on urinary tract reconstruction - a surgical challenge	Evaluation of Ureteroenteric Anastomotic Strictures after the Introduction of Robot-Assisted Radical Cystectomy with Intracorporeal Urinary Diversion: Results from a Large Tertiary Referral Center.
The perioperative and long-term outcomes of patients with variant histology bladder cancer undergoing radical cystectomy: A propensity score-matched analysis with pure urothelial carcinoma [Resultados perioperatorios y oncológicos a largo plazo de los pacientes con variantes histológicas de cáncer vesical sometidos a cistectomía radical: un análisis de emparejamiento por índices de propensión con…		ROBOTIC VERSUS OPEN CYSTECTOMY WITH ILEAL CONDUIT FOR THE MANAGEMENT OF NEUROGENIC BLADDER: A COMPARATIVE STUDY.
Is Anti-Reflux Anastomosis an Advantage in an Orthotopic Ileal Neobladder? A Systematic Review and Meta-Analysis		Use of indocyanine green to minimise uretero-enteric strictures after robotic radical cystectomy.
Initial Experience With Extraperitoneal Laparoscopic Radical Cystectomy With Pelvic Organ-Preserving and Orthotopic Neobladder Techniques for Bladder Cancer in Female Patients		IMPACT OF SELF-CLEAN INTERMITTENT CATHETERIZATION IN ORTHOTOPIC ILAEL NEOBLADDER: FUNCTIONAL OUTCOMES, CONTINENCE STATUS AND URINARY TRACT INFECTIONS.
Preliminary Surgical Outcomes After Single Incision Robotic Cystectomy (SIRC)		Technique selection of ureteroileal anastomosis in hautmann ileal neobladder with chimney modification: Reliability of patient-based selection strategy and its impact on ureteroentric stricture rate.
The cause analysis of benign uretero-ileal anastomotic stricture after radical cystectomy and urinary diversion		Impact of radiation on the incidence and management of ureteroenteric strictures: a contemporary single center analysis.
Efficacy and Safety of the “Trisection Method” Training System for Robot-Assisted Radical Cystectomy at a Single Institution in Japan		Study of modified technique of ileal neobladder-Frog neobladder.
Robotic versus open cystectomy with ileal conduit for the management of neurogenic bladder: a comparative study		Comparing the outcome of ileal conduit and transuretero-cutaneostomy urinary diversion after radical cystectomy: a retrospective cohort study.
Is it necessary to perform a retrosigmoid transposition of the left ureter in Bricker Ileal Conduit surgery?		Evolution in technique of robotic intracorporeal continent catheterizable pouch after cystectomy.
Uretero-enteric stricture outcomes: secondary analysis of a randomised controlled trial comparing open versus robot-assisted radical cystectomy	Simplified laparoscopic radical cystectomy with orthotopic ileal neobladder creation in a porcine model	Role of static fluid MR urography in detecting post urinary diversion complications.
Complications in urological surgery: Bladder surgery [Les complications chirurgicales en urologie adulte : chirurgie de la vessie]		Abstracts of the BAUS 2017 Annual Scientific Meeting.
Diagnostic Urology, Urinary Diversion and Perioperative Care		Diabetes and elevated urea level predict for uretero-ileal stricture after radical cystectomy and ileal conduit formation.
Management of hydronephrosis after radical cystectomy and urinary diversion for bladder cancer: A single tertiary center experience	Robotic repair of post-cystectomy ureteroileal anastomotic strictures: techniques for success	Long-term functional outcomes and morbidity of prostate sparing cystectomy versus cystoprostatectomy: A case controlled study.
Patient Selection and Outcomes of Urinary Diversion	Robot-assisted surgery for benign distal ureteral strictures: step-by-step technique using the SP(®) surgical system	Functional evaluation of a modified Studer ileal neobladder.
Robotic-Assisted Lower Genitourinary Tract Reconstruction	Experiences with radical cystectomy combined with urinary diversion by ureteral sigmapouch (Mainz-pouch II) in bladder cancer patients	Impact of complications and bladder cancer stage on quality of life in patients with different types of urinary diversions.
Robot-Assisted Laparoscopic Radical Cystectomy and Modified Y-Shaped Ileal Orthotopic Neobladder Reconstruction		Comparison of hand-assisted laparoscopic and open radical cystectomy for bladder cancer.
A commentary on “Ureteral stents cannot decrease the incidence of ureteroileal anastomotic stricture and leakage: A systematic review and meta-analysis” (Int. J. Surg. 2021;93:106058)		Magnetic Resonance Urethrography in Comparison to Retrograde Urethrography in Diagnosis of Male Urethral Strictures: Is It Clinically Relevant?.
Comparative analysis of Bricker versus Wallace ureteroenteric anastomosis and identification of predictors for postoperative ureteroenteric stricture	Urinary diversion: 30 years experience of a single centre in Republic of Macedonia	Intracorporeal versus extracorporeal urinary diversion after robotic-assisted radical cystectomy: evidence from a systematic review and pooled analysis of observational studies.
Variables affecting quality of life after Radical cystectomy and neobladder substitution: Egyptian National Cancer Institute experience [Variables affectant la qualité de vie après une cystectomie radicale et une substitution néovésicale : expérience de l'Institut national Egyptien du cancer]		Long-term complications associated with the Indiana pouch urinary diversion in patients with recurrent gynecologic cancers after high-dose radiation.
Robotic Repair of Ureteroenteric Stricture Following Radical Cystectomy: A Multi-Institutional Experience	Complications of urinary diversion after radiotherapy	Comparative analysis of Bricker versus Wallace ureteroenteric anastomosis and identification of predictors for postoperative ureteroenteric stricture.
Cystectomy and ileal conduit for neurogenic bladder: Comparison of the open, laparoscopic and robotic approaches		Uretero-Enteric Anastomotic Stricture Following Radical Cystectomy: A Comparison of Open, Robotic Extracorporeal, And Robotic Intracorporeal Approaches.
Long-Term Renal Function Following Radical Cystectomy for Bladder Cancer		Vaginal repair of nonradiogenic urogenital fistulas.
Modification of the Indiana Pouch Ileo-Caecal Cutaneous Continent Urinary Diversion: Tubular Ileal Afferent Limb for Ureteral Anastomosis Has Low Stricture Rate and Allows Ileal Ureter Replacement		Comparison of renal function after open radical cystectomy, extracorporeal robot assisted radical cystectomy, and intracorporeal robot assisted radical cystectomy.
Early Warning Models to Predict the 90-Day Urinary Tract Infection Risk After Radical Cystectomy and Urinary Diversion for Patients With Bladder Cancer		Internal versus external ureteric stents for uretero-ileal anastomosis after laparoscopic radical cystectomy with orthotopic neobladder: A prospective comparative study.
Management of osteomyelitis of the pubic symphysis following urinary fistula in patients with radiation-induced urethral strictures after prostate cancer treatment		Results of chimney modification technique in ureterointestinal anastomosis of Hautmann ileal neobladder in bladder cancer.
X-RAY ENDOSCOPIC TREATMENT IN PATIENTS WITH URETERAL ANASTOMOTIC OBLITERATION AFTER ORTHOTOPIC NEOBLADDER FORMATION		Uretero-enteric Strictures After Robot Assisted Radical Cystectomy: Prevalence and Management Over Two Decades.
Contemporary management of benign uretero-enteric strictures after cystectomy: a systematic review	Annular rectal constriction caused by infiltrating bladder carcinoma: a case report	Management of hydronephrosis after radical cystectomy and urinary diversion for bladder cancer: A single tertiary center experience.
Successful Multidisciplinary Repair of Severe Bilateral Uretero-Enteric Stricture with Inflammatory Reaction Extending to the Left Iliac Artery, after Robotic Radical Cystectomy and Intracorporeal Ileal Neobladder		Ureteroileal anastomosis stricture after urinary diversions performed by open, laparoscopic and robotic approaches. Incidence and management in a tertiary care center.
Evaluation of Ureteroenteric Anastomotic Strictures after the Introduction of Robot-Assisted Radical Cystectomy with Intracorporeal Urinary Diversion: Results from a Large Tertiary Referral Center. Letter.		Is it necessary to perform a retrosigmoid transposition of the left ureter in Bricker Ileal Conduit surgery?.
Evaluation of Ureteroenteric Anastomotic Strictures after the Introduction of Robot-Assisted Radical Cystectomy with Intracorporeal Urinary Diversion: Results from a Large Tertiary Referral Center. Reply.		Postoperative outcomes of Fast-Track-enhanced recovery protocol in open radical cystectomy: comparison with standard management in a high-volume center and Trifecta proposal.
Survival outcomes following radical cystectomy in patients with prior pelvic radiation for prostate cancer: A matched cohort analysis		Robotic Assisted Repair of Post-Ileal Conduit Parastomal Hernia: Technique and Outcomes.
Evaluating the impact of the learning curve on the perioperative outcomes of robot-assisted radical cystectomy with intracorporeal urinary diversion [Análisis del impacto de la curva de aprendizaje de la cistectomía radical asistida por robot con derivación urinaria intracorpórea sobre los resultados perioperatorios]		Three-port approach vs standard laparoscopic radical cystectomy with an ileal conduit: a single-centre retrospective study.
Ureteroileal anastomosis stricture after urinary diversions performed by open, laparoscopic and robotic approaches. Incidence and management in a tertiary care center [Estenosis de la anastomosis ureteroileal en derivaciones urinarias realizadas mediante abordaje abierto, laparoscópico y robótico. Incidencia y manejo en un centro de tercer nivel]	The Use of a Polytetrafluoroethylene Membrane-Covered Stent in the Management of Urine Extravasation After Radical Cystectomy and Ileal Conduit Formation	The Pull-through Anastomosis of Ureter to Enteric Conduit (PAUTEC): A Novel Technique for Urinary Diversion.
Retrosigmoid ileal conduit without transposition of the left ureter after open radical cystectomy for bladder cancer		Complication rate after cystectomy following pelvic radiotherapy: an international, multicenter, retrospective series of 682 cases.
Neuroendocrine tumor causing ureteral obstruction in a patient with prior ileal conduit	Synchronous panniculectomy with stomal revision for obese patients with stomal stenosis and retraction	Does the site of the orthotopic neobladder outlet matter? A prospective randomized comparative study.
Three-port approach vs standard laparoscopic radical cystectomy with an ileal conduit: a single-centre retrospective study		Natural History, Predictors and Management of Ureteroenteric Strictures after Robot Assisted Radical Cystectomy.
Robotic Assisted Repair of Post-Ileal Conduit Parastomal Hernia: Technique and Outcomes		Comparative impact of continent and incontinent urinary diversion on long-term renal function after radical cystectomy in patients with preoperative chronic kidney disease 2 and chronic kidney disease 3a.
Impact of radiation on the incidence and management of ureteroenteric strictures: a contemporary single center analysis	Giant stone in a Bricker urinary diversion. Obstruction uropathy as the presenting form	Functional and clinical outcome of ileal (Studer) neo-bladder reconstruction: Single centre experience from Pakistan.
Perioperative Outcomes of Robot-Assisted Radical Cystectomy with Intracorporeal Versus Extracorporeal Urinary Diversion		To stent or not to stent perioperatively the ureteroileal anastomosis of ileal orthotopic bladder substitutes and ileal conduits? Results of a prospective randomized trial.
Comparing the outcome of ileal conduit and transuretero-cutaneostomy urinary diversion after radical cystectomy: a retrospective cohort study		Ureterointestinal strictures following Bricker ileal conduit: Management via a percutaneous approach.
Radical cystectomy: A review of techniques, developments and controversies		Urinary diversions for benign and oncologic indications: What did we learn about short term complications in the last 24 months?.
Management of upper urinary tract problems after radical cystectomy for urothelial carcinoma: Tips and tricks	Technical features of intestinal ureteroplasty. art 6: simultaneous ureteral and bladder substitution	Perioperative Outcomes of Robot-Assisted Radical Cystectomy with Intracorporeal Versus Extracorporeal Urinary Diversion.
Urinary diversions for benign and oncologic indications: What did we learn about short term complications in the last 24 months?	Laparoscopic radical cystectomy with extracorporeal creation of a "Y" shaped orthotopic ileal neobladder using non-reabsorbable mechanical suture	Perioperative and oncological outcomes of laparoscopic radical cystectomy with intracorporeal versus extracorporeal ileal conduit: A matched-pair comparison in a multicenter cohort in Japan.
The Pull-through Anastomosis of Ureter to Enteric Conduit (PAUTEC): A Novel Technique for Urinary Diversion	Prospective study of the results of ureterointestinal anastomosis in 100 patients after the Hautmann ileal neobladder with double chimney	Oncologic outcome after laparoscopic radical cystectomy without neoadjuvant or adjuvant therapy with a median follow-up of 32 months.
Incidence, etiology, prevention and management of ureteroenteric strictures after robot-assisted radical cystectomy: A review of published evidence and personal experience		Ureteroileocecal Appendicostomy Based Urinary Reservoir in Irradiated and Nonirradiated Patients.
Technique selection of ureteroileal anastomosis in hautmann ileal neobladder with chimney modification: Reliability of patient-based selection strategy and its impact on ureteroentric stricture rate		Is the incidence of uretero-intestinal anastomotic stricture increased in patients undergoing radical cystectomy with previous pelvic radiation?.
A gravity-assisted approach to the management of urinary diversion: 99mTc-MAG3 diuresis renography with F + 10(sp) method	Strategy in preventing of uretero-intestinal anastomosis strictures in patients with low-pressure intestinal neobladder	Evaluation of direct versus non-refluxing technique and functional results in orthotopic Y-ileal neobladder after 12 years of follow upInvestigation.
Robot-Assisted Cystectomy and Ileal Conduit for Neurogenic Bladder: Comparison of Extracorporeal vs Intracorporeal Urinary Diversion		A Comparison of the Bricker Versus Wallace Ureteroileal Anastomosis in Patients Undergoing Urinary Diversion for Bladder Cancer.
Ureteral stents cannot decrease the incidence of ureteroileal anastomotic stricture and leakage: A systematic review and meta-analysis		Robotic vs. open surgical management of ureteroenteric anastomotic strictures: technical modifications to enhance success.
Feasibility and safety of retrograde radical cystectomy under combined spinal and epidural anesthesia in high-risk and elderly patients a single surgeon experience		Long-Term Renal Function Following Radical Cystectomy for Bladder Cancer.
Ureteral Arterial Fistula – A Role for Open Operation in the 21st Century		Cystectomy and ileal conduit for neurogenic bladder: Comparison of the open, laparoscopic and robotic approaches.
Salvage cystectomy and ileal conduit urinary diversion as a last-line option for benign diseases—perioperative safety and postoperative health-related quality of life	The "B-bladder"-an ileocolonic neobladder with a chimney: surgical technique and long-term results	Survival outcomes following radical cystectomy in patients with prior pelvic radiation for prostate cancer: A matched cohort analysis.
A new technique in the treatment of ureteroenteric anastomosis stricture: Repair of ureteroenteric anastomosis stricture with low lombotomy incision (retroperitoneal approach)		Feasibility of expert and crowd-sourced review of intraoperative video for quality improvement of intracorporeal urinary diversion during robotic radical cystectomy.
Complex ureteral reconstruction in kidney transplantation	Re: Preoperatively Dilated Ureters are a Specific Risk Factor for the Development of Ureteroenteric Strictures after Open Radical Cystectomy and Ileal Neobladder: R. E. Hautmann, R. de Petriconi, A. Kahlmeyer, M. Enders and B. Volkmer J Urol 2017;198:1098-1106	Technique selection of Bricker or Wallace ureteroileal anastomosis in ileal conduit urinary diversion: A strategy based on patient characteristics.
Percutaneous Neoanastomosis Creation for an Ileal Conduit Ureteroenteric Occlusion using Radiofrequency Guidewire and Snare Target Technique	Endoureterotomy by intraluminal invagination for nonmalignant ureterointestinal anastomotic strictures: description of a new surgical technique and long-term followup	Seminal-sparing cystectomy: Technical evolution and results over a 20-year period.
Effect of intracorporeal urinary diversion on the incidence of benign ureteroenteric stricture after cystectomy		Orthotopic neobladder reconstruction after radical cystectomy in patients with a solitary functioning kidney: Clinical outcome and evaluation.
Comparison of renal function after open radical cystectomy, extracorporeal robot assisted radical cystectomy, and intracorporeal robot assisted radical cystectomy	Ureteric and bladder involvement of deep pelvic endometriosis. Value of multidisciplinary surgical management	Long-term urodynamic and functional analysis of orthotopic "W" ileal neobladder following radical cystectomy.
Endoscopic Procedures in the Treatment of Ureteroenteric Anastomotic Strictures: A Systematic Review and Meta-Analysis		Long-term effects of ileal conduit urinary diversion on upper urinary tract in bladder cancer.
Evaluation of Ureteroenteric Anastomotic Strictures after the Introduction of Robot-Assisted Radical Cystectomy with Intracorporeal Urinary Diversion: Results from a Large Tertiary Referral Center		Near-infrared fluorescence imaging of ureters with intravenous indocyanine green during radical cystectomy to prevent ureteroenteric anastomotic strictures.
Ureteroenteric anastomosis in orthotopic neobladder creation: do urinary tract infections impact stricture rate?		Results of the ureteral reimplantation with serous-lined extramural tunnel in orthotopic ileal W-neobladder.
Functional results of hautmann neobladder with chimney modifcation and wallace ureteroileal anastomosis: initial experience with 22 patients	Bilateral Ureteroenteric Strictures: A Case of the "Reverse 7"	Ureteroenteric Anastomotic Strictures Following Robotic Radical Cystectomy: Extracorporeal Versus Intracorporeal Approaches in the Indocyanine Green Era.
Intracorporeal Urinary Diversion in Robotic Radical Cystectomy		Effect of intracorporeal urinary diversion on the incidence of benign ureteroenteric stricture after cystectomy.
Safety of decreasing ureteral stent duration following radical cystectomy		Updates on Robotic Intracorporeal Urinary Diversions.
Techniques of Robotic Urinary Tract Reconstruction: A Complete Approach	Placement of dual double-J stents following high-pressure balloon angioplasty for treatment of ureter-ileum bladder anastomosis stricture	Simultaneous antegrade and retrograde endoscopic treatment of non-malignant ureterointestinal anastomotic strictures following urinary diversion.
Urinary diversions for radical cystectomy: a review of complications and their management	Use of double J ureteral stent as an alternative to prevent ureteroileal anastomosis stricture in orthotopic bladder substitution	Is continent cutaneous urinary diversion a suitable alternative to orthotopic bladder substitute and ileal conduit after cystectomy?.
Robotic-assisted genitourinary reconstruction: current state and future directions		Refluxing chimney versus nonrefluxing LeDuc ureteroileal anastomosis for orthotopic ileal neobladder: A comparative analysis for patients with bladder cancer.
Cumulative incidence of ureteroenteric strictures after radical cystectomy in a population-based Swedish cohort	Ileal Neobladder With Mucous Plugs as a Cause of Obstructive Acute Kidney Injury Requiring Emergent Hemodialysis	Sigmoidorectal (Mainz II) pouch for continent urinary diversion in bladder cancer.
Surgical technique of uretero-ileal anastomosis in patients with bilateral duplex ureters undergoing radical cystectomy and ileal conduit urinary diversion: initial experience		The Pull-through Anastomosis of Ureter to Enteric Conduit (PAUTEC): A Novel Technique for Urinary Diversion:: Surgical Techniques in Urology.
Current evidence for robotic surgery in radical cystectomy		Ureteroileal bypass: a new technic to treat ureteroenteric strictures in urinary diversion.
Study of modified technique of ileal neobladder-Frog neobladder	Ureteral surgery performed by a university gynecologic oncology service	Management of Ureteroenteric Stricture: Predictive Modeling to Compare Cost.
Long-Term Outcomes of Laser Incision and Triamcinolone Injection for the Management of Ureteroenteric Anastomotic Strictures		External stent versus double J drainage in patients with radical cystectomy and orthotopic urinary diversion: A randomized controlled trial.
Complications of ileal conduits after radical cystectomy: Interven-tional radiologic management		Total bladder and posterior urethral reconstruction: Salvage technique for defunctionalized bladder with recalcitrant posterior urethral stenosis.
Combined antegrade and retrograde endoscopic treatment of complete ureteroenteric obstruction following cystectomy with ileal conduit: A case report	The use of laser technology for the treatment of ureterointestinal stenosis	Ileal Conduit as the Standard for Urinary Diversion After Radical Cystectomy for Bladder Cancer.
intracorporeal versus extracorporeal urinary diversion after robotic-assisted radical cystectomy: evidence from a systematic review and pooled analysis of observational studies	Combined endoscopic resolution of iatrogenic stricture in an ureterosigmoidostomy	Neovesical-urethral anastomotic stricture after orthotopic urinary diversion: Presentation and management.
Laparoscopic radical cystectomy with extracorporeal urinary diversion: an Italian single-center experience with 10-year outcomes	Restorative surgery after combined and extensive radical operations on pelvic organs	EUS-guided FNA for the diagnosis of recurrent bladder cancer through the ileal conduit: a novel approach.
Intracorporeal urinary diversion during robot-assisted radical cystectomy using indocyanine green	Re: Ureteroenteric anastomotic strictures after radical cystectomy--does operative approach matter?: C. B. Anderson, T. M. Morgan, S. Kappa, D. Moore, P. E. Clark, R. Davis, D. F. Penson, D. A. Barocas, J. A. Smith, Jr., M. S. Cookson and S. S. Chang. J Urol 2013; 189: 541-547	New serosal lined antireflux ureteroileal implantation technique on a gia stapler detubularised ileal neobladder: Technical considerations and results.
Predictors of Benign Ureteroenteric Anastomotic Strictures After Radical Cystectomy and Urinary Diversion		Use of external ureteral catheters and internal double J stents in a modified ileal neobladder for continent diversion: A comparative analysis.
Uretero-Enteric Anastomotic Stricture Following Radical Cystectomy: A Comparison of Open, Robotic Extracorporeal, and Robotic Intracorporeal Approaches		Early and late treatment-related morbidity following radical cystectomy.
Near-infrared Fluorescence Imaging of Ureters With Intravenous Indocyanine Green During Radical Cystectomy to Prevent Ureteroenteric Anastomotic Strictures		Detailed Analysis of Urinary Tract Infections after Robot-Assisted Radical Cystectomy.
Initial clinical experience and follow-up outcomes of treatment for ureteroileal anastomotic stricture with Allium coated metal ureteral stent		Retrosigmoid Versus Traditional Ileal Conduit for Urinary Diversion After Radical Cystectomy.
Complication rate after cystectomy following pelvic radiotherapy: an international, multicenter, retrospective series of 682 cases		Segmental ureteroileal conduit resection for the treatment of distal upper urinary tract recurrence of bladder cancer following cystectomy.
Robotic vs. open surgical management of ureteroenteric anastomotic strictures: technical modifications to enhance success		The devastated bladder outlet: Treatment options.
A systematic review and meta-analysis of the long-term outcomes of ileal conduit and orthotopic neobladder urinary diversion		The effect of length of ureteral resection on benign ureterointestinal stricture rate in ileal conduit or ileal neobladder urinary diversion following radical cystectomy.
Comparison of a significant decline in the glomerular filtration rate between ileal conduit and ileal neobladder urinary diversions after radical cystectomy: A propensity score-matched analysis		Radical Cystectomy for Bladder Cancer in Patients with and Without a History of Pelvic Irradiation: Survival Outcomes and Diversion-related Complications.
Perioperative and oncological outcomes of laparoscopic radical cystectomy with intracorporeal versus extracorporeal ileal conduit: A matched-pair comparison in a multicenter cohort in Japan		Robot-assisted intracorporeal ileal conduit urinary diversion.
Arterioureteral Fistula in the Setting of an Indwelling Ureteral Stent, Ileal Conduit and History of Pelvic Radiation		Urinary retention after orthotopic neobladder substitution in females.
Modified wallace anastomotic technique reduces ureteroenteric stricture rates after ileal conduit urinary diversion		Robot-assisted intracorporeal ileal conduit: Marionette technique and initial experience at Roswell Park Cancer Institute.
Robotic radical cystectomy with intracorporeal urinary diversion: Beyond the initial experience		Parasites of urological importance.
Long-term evaluation of modified orthotopic Y-shaped ileal neobladder (Tanta pouch) with left retro-colic chimney		Evaluation of Ureterointestinal Anastomosis: Wallace vs Bricker.
The mystery of the ureteric stent in the lumen of the terminal ileum		A randomized study comparing an antireflux system with a direct ureteric anastomosis in patients with orthotopic ileal neobladders.
The feasibility and efficacy of total laparoscopic radical cystectomy with intracorporeal Xing's orthotopic neobladder
Persistent, long-term risk for ureteroenteric anastomotic stricture formation: The case for long term follow-up
Pelvic fracture urethral injuries associated with rectal injury: A review of acute and definitive urologic and bowel management with long term outcomes
A Population-based Study of Ureteroenteric Strictures After Open and Robot-assisted Radical Cystectomy
Analysis of influencing factors of ureteral anastomotic stenosis following urinary diversion after laparoscopic radical cystectomy
Characterization of a learning curve for robotic cystectomy with intracorporeal urinary diversion at two institutions using the cumulative sum (CUSUM) method
Internal double-J stent was associated with a lower incidence of ureteroileal anastomosis stricture than external ureteral catheter for patients undergoing radical cystectomy and orthotopic neobladder: A systematic review and meta-analysis
Urinary diversions: a primer of the surgical techniques and imaging findings
End-to-end ureteroureteroanastomosis with unilateral nephrostomy: revival of a forgotten technique suitable for a modern context?
Robot-assisted repair for ureteroileal anastomosis stricture after cystectomy: technical points
Iliac-Ileal Conduit Fistula
Internal hernia from the interureteric space after robot-assisted radical cystectomy and urinary diversion: Two case reports
Robot-assisted Vescica Ileale Padovana: A New Technique for Intracorporeal Bladder Replacement Reproducing Open Surgical Principles
Use of indocyanine green to minimise uretero-enteric strictures after robotic radical cystectomy
Comparison of perioperative outcomes and complications of robot assisted radical cystectomy with extracorporeal vs intracorporeal urinary diversion [Comparación de los resultados perioperatorios de la cistectomía radical asistida por robot con derivación urinaria extracorpórea vs. intracorpórea]
A new modification of tubeless cutaneous ureterostomy following radical cystectomy
Effect of treatment modality on long term renal functions in patients with muscle invasive bladder cancer
Neovejiga ortotópica intracorpórea: ¿Por qué no hacerlo? [Intracorporeal orthotopic neobladder formation: Why not to do it?]
Robot-assisted surgery for benign distal ureteral strictures: step-by-step technique using the SP ® surgical system
Long-term changes in renal function, blood electrolyte levels, and nutritional indices after radical cystectomy and ileal conduit in patients with bladder cancer
Safe transition from extracorporeal to intracorporeal urinary diversion following robot-assisted cystectomy: a recipe for reducing operative time, blood loss and complication rates
Re: Lessons from 151 Ureteral Reimplantations for Postcystectomy Ureteroenteric Strictures: A Single-Center Experience over a Decade
Retrosigmoid Versus Traditional Ileal Conduit for Urinary Diversion After Radical Cystectomy
Real-time indocyanine green angiography with the SPY fluorescence imaging platform decreases benign ureteroenteric strictures in urinary diversions performed during radical cystectomy
Predictors of postoperative complications after robot-assisted radical cystectomy with extracorporeal urinary diversion
Response to editorial comment "A retrosigmoid ileal conduit might prevent ureteroileal anastomotic stricture after ileal conduit diversion"
A prospective study of the utility of a routine ‘loopogram’ at three months for the early detection of anastomotic stricture post-cystectomy and conduit urinary diversion
Management of ureteric duplications identified during robotic cystectomy and intracorporeal urinary diversion
Impact of Thermo-Expandable Memokath Ureteral Stent on Renal Function in the Management of Ureteroileal Anastomotic Stricture
Bilateral Ureteroenteric Strictures: A Case of the “Reverse 7”
Complications within 90 days after radical cystectomy for bladder cancer: results of a multicenter prospective study in Japan
Ureteric stricture rates and management after robot-assisted radical cystectomy: a single-centre observational study
Re: Preoperatively Dilated Ureters are a Specific Risk Factor for the Development of Ureteroenteric Strictures after Open Radical Cystectomy and Ileal Neobladder: R. E. Hautmann, R. de Petriconi, A. Kahlmeyer, M. Enders and B. Volkmer J Urol 2017; 198: 1098–1106.
Radical cystectomy and urinary diversion—what is important ? [Radikale Zystektomie und Harnableitung – worauf kommt es an?]
Does the site of the orthotopic neobladder outlet matter? A prospective randomized comparative study
Ureteroileal bypass: A new technic to treat ureteroenteric strictures in urinary diversion
Updates on Robotic Intracorporeal Urinary Diversions
Urosymphyseal Fistulas Resulting From Endoscopic Treatment of Radiation-induced Posterior Urethral Strictures
Clinical utility of upper urinary tract reconstruction by ileal-ureter substitution
The effects of recreational ketamine cystitis on urinary tract reconstruction – a surgical challenge
Surgical Complications of Urinary Diversion
Robotic Cystectomy with Intracorporeal Urinary Diversion: Review of Current Techniques and Outcomes
Transuretero ureterostomy: Current state of the problem and its place in oncological urology
Preoperatively Dilated Ureters are a Specific Risk Factor for the Development of Ureteroenteric Strictures after Open Radical Cystectomy and Ileal Neobladder
Feasibility of expert and crowd-sourced review of intraoperative video for quality improvement of intracorporeal urinary diversion during robotic radical cystectomy
Long-term third-party assessment of results after continent cutaneous diversion with Lundiana pouch
Natural History, Predictors and Management of Ureteroenteric Strictures after Robot Assisted Radical Cystectomy
Simultaneous antegrade and retrograde endoscopic treatment of non-malignant ureterointestinal anastomotic strictures following urinary diversion
Ureteroenteric anastomotic revision as initial management of stricture after urinary diversion
Reconstructive Management Options of Delayed Complications Following Bladder Outlet Surgery
Intentional Omission of Ureteral Stents During Robotic-assisted Intracorporeal Ureteroenteric Anastomosis: Is It Safe and Feasible?
Outcomes Following First-line Endourologic Management of Ureteroenteric Anastomotic Strictures After Urinary Diversion: A Single-center Study
Biphasic decline in renal function after radical cystectomy with urinary diversion
Antegrade repositioning of Memokath stent in malignant ureteroileal anastomotic stricture
Diabetes and elevated urea level predict for uretero-ileal stricture after radical cystectomy and ileal conduit formation
Lessons from 151 ureteral reimplantations for postcystectomy ureteroenteric strictures: A single-center experience over a decade
Urological complications after cystectomy as part of pelvic exenteration are higher than that after cystectomy for primary bladder malignancy
A study of intestinal complications arising from urinary diversion
Combined endoscopic resolution of iatrogenic stricture in an ureterosigmoidostomy [Resolución endoscópica combinada de una estenosis yatrógena en una ureterosigmoidostomía]
Treatment of ureteral anastomotic strictures with reimplantation and survival after cystectomy and urinary diversion
Management of Ureteroenteric Stricture: Predictive Modeling to Compare Cost
Evaluation of conservative approach in the management of ureteroenteric strictures following radical cystectomy with Bricker ileal conduit: a single-center experience
Malignant ureteroenteric anastomotic stricture following radical cystectomy with urinary diversion: Patterns, risk factors, and outcomes
Patients with an Orthotopic Low Pressure Bladder Substitute Enjoy Long-Term Good Function
External stent versus double J drainage in patients with radical cystectomy and orthotopic urinary diversion: A randomized controlled trial
Functional evaluation of a modified Studer ileal neobladder
Robotic cystectomy and intracorporeal stoma formation: Robotic management of ureteric strictures
Getting out of a tight spot: An overview of ureteroenteric anastomotic strictures
Long-term Functional, Urodynamic, and Metabolic Outcome of a Modified Orthotopic Neobladder Created With a Short Ileal Segment: Our 5-year Experience
Perioperative and long-term surgical complications for the Indiana pouch and similar continent catheterizable urinary diversions
Internal versus external ureteric stents for uretero-ileal anastomosis after laparoscopic radical cystectomy with orthotopic neobladder: A prospective comparative study
The Long-Term Follow-Up and Complications Associated with Urinary Diversion in the Cancer Survivor
Reoperations following robot-assisted radical cystectomy: A decade of experience
Cystectomy and urinary diversion for the management of a devastated lower urinary tract following prostatic cryotherapy and/or radiotherapy
Studer orthotopic neobladder: A modified surgical technique
Segmental ureteroileal conduit resection for the treatment of distal upper urinary tract recurrence of bladder cancer following cystectomy
Febrile urinary tract infection after radical cystectomy and ileal neobladder in patients with bladder cancer
Critical Analysis of Hospital Readmission and Cost Burden after Robot-Assisted Radical Cystectomy
Use of the Memokath Urethral Stent in the management of ileal conduit stomal stenosis
Continent cutaneous diversion
Long-term complications of urinary diversion
Is continent cutaneous urinary diversion a suitable alternative to orthotopic bladder substitute and ileal conduit after cystectomy?
An improved technique for bladder cancer: Pure laparoscopic radical cystectomy with orthotopic U-shape ileal neobladder using titanium staples
Robot-assisted intracorporeal pyramid neobladder
Robotic intracorporeal continent cutaneous urinary diversion: Primary description
The "i-Pouch": Results of a new ileal neobladder technique
10 YEARS' EXPERIENCE IN USING DIRECT URETEROINTESTINAL ANASTOMOSIS IN URINARY INTESTINAL DIVERSION AFTER RADICAL AND SIMPLE CYSTECTOMY
The devastated bladder outlet: Treatment options
Ureteroenteric Strictures after Open Radical Cystectomy and Urinary Diversion: The University of Southern California Experience
Radical Cystectomy for Bladder Cancer in Patients with and Without a History of Pelvic Irradiation: Survival Outcomes and Diversion-related Complications
Comparative impact of continent and incontinent urinary diversion on long-term renal function after radical cystectomy in patients with preoperative chronic kidney disease 2 and chronic kidney disease 3a
Trends in renal function after radical cystectomy and ileal conduit diversion: New insights regarding estimated glomerular filtration rate variations
Bricker versus Wallace anastomosis: A meta-analysis of ureteroenteric stricture rates after ileal conduit urinary diversion
Total bladder and posterior urethral reconstruction: Salvage technique for defunctionalized bladder with recalcitrant posterior urethral stenosis
Robot-assisted radical cystectomy: Extracorporeal vs intracorporeal urinary diversion
The effect of length of ureteral resection on benign ureterointestinal stricture rate in ileal conduit or ileal neobladder urinary diversion following radical cystectomy
Laparoscopic radical cystectomy with intracorporeal orthotopic ileal neobladder: Technique and clinical outcomes
Functional and clinicopathologic outcomes using a modified vescica ileale padovana technique
Detour technique, Dipping technique, or IIeal bladder flap technique for surgical correction of uretero-ileal anastomotic stricture in orthotopic ileal neobladder
Randomized Trial of Studer Pouch versus T-Pouch Orthotopic Ileal Neobladder in Patients with Bladder Cancer
Santosh PGI pouch: A new innovation in urinary diversion
Squamous cell carcinoma of suprapubic cystostomy tract in a male with locally advanced primary urethral malignancy
Standardized analysis of complications after robot-assisted radical cystectomy: Korea university hospital experience
Progressive ureteral dilations and retrograde placement of single-j stent guided by flexible cystoscope for management of ureteroenteral anastomotic stricture in patients after radical cystectomy and bricker urinary diversion
Questions and concerns of robotic approaches to bladder cancer surgery
History of minimally invasive techniques for radical cystectomy with urinary diversion
Bladder tuberculosis stage 4: how to restore urination?
Radical cystectomy and ileal orthotopic bladder substitution after radical retropubic prostatectomy: Functional and oncological results
Long-term renal function outcomes after radical cystectomy
Functional and clinical outcome of ileal (Studer) neo-bladder reconstruction: Single centre experience from Pakistan
Technique selection of Bricker or Wallace ureteroileal anastomosis in ileal conduit urinary diversion: A strategy based on patient characteristics
Incidence and risk factors of 30-day early and 90-day late morbidity and mortality of radical cystectomy during a 13-year follow-up: A comparative propensity-score matched analysis of complications between neobladder and ileal Conduit
Total cystectomy and W-shaped orthotopic ileal neobladder for bladder cancer
Simple modification in Hautmann neobladder to carry out left ureteroileal anastmosis without mobilization of the ureter
Seminal-sparing cystectomy: Technical evolution and results over a 20-year period
Current indications and results of orthotopic ileal neobladder for bladder cancer
Continence outcomes after treatment of recalcitrant postprostatectomy bladder neck contracture and review of the literature
Comparison of early postoperative morbidity after robot-assisted and open radical cystectomy: Results of a prospective observational study
Oncologic outcome after laparoscopic radical cystectomy without neoadjuvant or adjuvant therapy with a median follow-up of 32 months
Impact of complications and bladder cancer stage on quality of life in patients with different types of urinary diversions
Surveillance of patients with bladder cancer following cystectomy: Yield of CT urography
Is There a Role for Augmentation With or Without Catheterizable Stomas in the Surgical Management of Patients With Lower Genitourinary Malignancy?
Downstream complications following urinary diversion
The impact of running versus interrupted anastomosis on ureterointestinal stricture rate after radical cystectomy
Ureteroileal strictures after urinary diversion with an ileal segment - Is there a place for endourological treatment at all?
Re: Ureteroenteric anastomotic strictures after radical cystectomy - Does operative approach matter?
Radical cystectomy and orthotopic urinary reconstruction in patients with bladder cancer after renal transplantation: Clinical outcomes and description of technique
The studer orthotopic neobladder: Long-term (more than 10 years) functional outcomes, urodynamic features, and complications
Ileal conduit post radical cystectomy: Modifications of the technique
Evaluation of open and laparoscopic radical cystoprostatectomy combined with orthotopic neobladder: A single-surgeon experience
Comparison of seromuscular tunnel and split-cuff nipple antireflux ureteroenteral anastomosis techniques in orthotopic taenia myectomy sigmoid neobladder: A prospective, randomized study
Use of nonabsorbable staples for urinary diversion: A step in the wrong direction
Long term complications after radical cystoprostatectomy with orthotopic diversion in male patients: Preliminary experience
Robotic Versus Open Radical Cystectomy: Identification of Patients who Benefit from the Robotic Approach
Ureteroenteric anastomotic strictures after radical cystectomy - Does operative approach matter?
Perugia ileal neobladder: Functional results and complications
Our experiences with robot-assisted laparoscopic radical cystectomy: Orthotopic neobladder by the suprapubic incision method
Robotic intracorporeal orthotopic ileal neobladder: Replicating open surgical principles
Results of radical cystectomy with Mainz pouch II diversion (single institution experience)
Fast-track surgery and technical nuances to reduce complications after radical cystectomy and intestinal urinary diversion with the modified Indiana pouch
Functional outcomes and complications in patients with bladder cancer undergoing robotic-assisted radical cystectomy with extracorporeal Indiana pouch continent cutaneous urinary diversion
Prospective study of the results of ureterointestinal anastomosis in 100 patients after the Hautmann ileal neobladder with double chimney [Étude prospective chez 100 patients des résultats de la technique d'anastomose urétéro-iléale en double cheminée dans la néovessie de Hautmann]
Robot-assisted repair of ureteroileal anastomosis strictures: Initial cases and literature review
Long-term renal function after urinary diversion by ileal conduit or orthotopic ileal bladder substitution
Complications and long-term results of salvage cystectomy after failed bladder sparing therapy for muscle invasive bladder cancer
Robotic and laparoscopic high extended pelvic lymph node dissection during radical cystectomy: Technique and outcomes
A novel technique of ureterointestinal anastomosis for urinary diversion
Complications after robot-assisted radical cystectomy with urinary diversion: New approach same old foe
[Strategy in preventing of uretero-intestinal anastomosis strictures in patients with low-pressure intestinal neobladder]. [Strategia postepowania w zapobieganiu zwezeniom zespolenia moczowodowo- jelitowego u chorych z niskociśnieniowym pecherzem jelitowym.]
Ureteral stents placed at the time of urinary diversion decreases postoperative morbidity
Wallace direct versus anti-reflux Le Duc ureteroileal anastomosis: Comparative analysis in modified Studer orthotopic neobladder reconstruction
Orthotopic neobladder reconstruction after radical cystectomy in patients with a solitary functioning kidney: Clinical outcome and evaluation
Urinary retention after orthotopic neobladder substitution in females
Experience with ureteroenteric strictures after radical cystectomy and diversion: Open surgical revision
The Z-shaped ileal neobladder after radical cystectomy: An 18 years experience with 329 patients
CT urography: Review of technique and spectrum of diseases
Robotic radical anterior pelvic exenteration: The UCI experience
Improving selection of appropriate urinary diversion following radical cystectomy for bladder cancer
25 years of experience with 1,000 neobladders: Long-term complications
Clinical studies of modified chimney method of uretero-ileal anastomosis in the orthotopic neobladder
Radical cystectomy and orthotopic bladder substitution using ileum
Continent catheterizable umbilical low-pressure intestinal pouch with split ileal end seromuscular anti-reflux technique
Analysis of early complications of robotic-assisted radical cystectomy using a standardized reporting system
[Placement of dual double-J stents following high-pressure balloon angioplasty for treatment of ureter-ileum bladder anastomosis stricture].
Laparoscopic radical cystectomy with extracorporeal creation of a "y" shaped orthotopic ileal neobladder using non-reabsorbable mechanical suture (Fontana) [Cistectomía radical laparoscópica con confección extracorpórea de neovejiga ortotópica ileal en forma de "y" usando sutura mecánica no reabsorbible (Fontana)]
Studer orthotopic ileal bladder substitute construction - Surgical technique and complication management: One-center and 12-year experience
Ureteroileal anastomosis with intraluminal visualization: Technique and outcomes
Management of surgical and radiation induced rectourethral fistulas with an interposition muscle flap and selective buccal mucosal onlay graft
Ileal Conduit as the Standard for Urinary Diversion After Radical Cystectomy for Bladder Cancer
Continent Catheterizable Pouches for Urinary Diversion
Robot-assisted intracorporeal ileal conduit: Marionette technique and initial experience at Roswell Park Cancer Institute
Identification and management of emptying failure in male patients with orthotopic neobladders after radical cystectomy for bladder cancer
Neovesical-urethral anastomotic stricture successfully treated by ureteral dilation balloon catheter
Role of CT in postoperative evaluation of patients undergoing urinary diversion
Is the incidence of uretero-intestinal anastomotic stricture increased in patients undergoing radical cystectomy with previous pelvic radiation?
Long-term outcome of ureterosigmoidostomy: An analysis of patients with &gt;10 years of follow-up
Effects on renal function of obstructive and nonobstructive dilatation of the upper urinary tract in ileal neobladders with refluxing ureteroenteric anastomoses
Comparison of hand-assisted laparoscopic and open radical cystectomy for bladder cancer
Comparison between a serous-lined extramural tunnel and T-limb ileal procedure as an antireflux technique in orthotopic ileal substitutes: A prospective randomized trial
Ureteroileocecal Appendicostomy Based Urinary Reservoir in Irradiated and Nonirradiated Patients
Modified N-Shaped ileal neobladder after radical cystectomy
Neovesical-Urethral Anastomotic Stricture Due to External Suture Migration
Neobladder reconstruction following radical cystoprostatectomy for invasive bladder cancer
CT findings in urinary diversion after radical cystectomy: Postsurgical anatomy and complications
Use of double J ureteral stent as an alternative to prevent ureteroileal anastomosis stricture in orthotopic bladder substitution [Étude comparative du drainage urétéral par sonde double J ou sonde urétérale après cystectomie-entéroplastie]
Forming of straight urointestinal anastomosis at enteric replacement of urinary bladder
Hand-assisted laparoscopic radical cystectomy and extracorporeal urinary diversion: Experience with 31 cases: Original article: Clinical investigation
Ureterointestinal strictures following Bricker ileal conduit: Management via a percutaneous approach
Parasites of urological importance
Surgical Complications Following Radical Cystectomy and Orthotopic Neobladders in Women
Open Surgical Repair of Ureteral Strictures and Fistulas Following Radical Cystectomy and Urinary Diversion
A case of adenocarcinoma of the urinary bladder arising 45 years after ileal replacement of ureter for tuberculous ureteral stricture
Our experience with salvage genitourinary fistulae repair: Technique and outcomes
To stent or not to stent perioperatively the ureteroileal anastomosis of ileal orthotopic bladder substitutes and ileal conduits? Results of a prospective randomized trial
The S-shaped orthotopic ileal neobladder substitute incorporating a new seromuscular antireflux technique (split ileal end) in a series of 50 patients
Neovesical-urethral anastomotic stricture after orthotopic urinary diversion: Presentation and management
Is there any evidence that one continent diversion is any better than any other or than ileal conduit?
Orthotopic ileal neobladder in treatment of bladder cancer: A report of 61 cases
Treatment of ureterointestinal anastomotic strictures by diathermal or cryoplastic dilatation
A Comparison of the Bricker Versus Wallace Ureteroileal Anastomosis in Patients Undergoing Urinary Diversion for Bladder Cancer
Stoma and Anastomotic Complications of Ileal Conduit Diversion
Management of Benign Ureteral Strictures Following Radical Cystectomy and Urinary Diversion for Bladder Cancer
Evaluation of direct versus non-refluxing technique and functional results in orthotopic Y-ileal neobladder after 12 years of follow upInvestigation
Does Body Mass Index Affect Outcome After Reconstruction of Orthotopic Neobladder?
The double wire technique: An improved method for treating challenging ureteroileal anastomotic strictures and occlusions
Interventional radiology methods of treating ureteral strictures developed on anastomoses after the radical cystectomy in Mainz pouch II and ileal conduit derivation.
Urinary diversion: 30 years experience of a single centre in Republic of Macedonia.
Delayed spontaneous rupture of an orthotopic ileal neobladder
Comparison of the complications and urodynamic parameters for orthotopic bladder substitution with using ileocolic or ileal segments after radical cystectomy
Replacement enterocystoplasty in man (except Hautmann): principles and technical considerations [Entérocystoplastie de substitution chez l'homme (Hautmann exclu) : principes et applications techniques]
Ureteric and bladder involvement of deep pelvic endometriosis. Value of multidisciplinary surgical management [Atteinte urétérale et vésicale de l'endomé triose pelvienne profonde. Intérêt de la prise en charge chirurgicale multidisciplinaire]
Neobladder Emptying Failure in Males: Incidence, Etiology and Therapeutic Options
Experiences with radical cystectomy: Combined with urinary deviation by sigmapouch (Mainz-pouch II) in bladder cancer patients [Tapasztalataink radikális cystectomia és egy ülésben végzett ureter-sigmatasak (Mainz-pouch II) típusú vizeletdeviációval hólyagrákos betegekeben]
EUS-guided FNA for the diagnosis of recurrent bladder cancer through the ileal conduit: a novel approach
Magnetic Resonance Urethrography in Comparison to Retrograde Urethrography in Diagnosis of Male Urethral Strictures: Is It Clinically Relevant?
Long-term effects of ileal conduit urinary diversion on upper urinary tract in bladder cancer
Evaluation of Ureterointestinal Anastomosis: Wallace vs Bricker
A randomized study comparing an antireflux system with a direct ureteric anastomosis in patients with orthotopic ileal neobladders
A modified sigma-rectum pouch (Mainz pouch II) technique: Analysis of outcomes and complications on 220 patients
Alteration in renal function for patients with ileal conduit and ileal orthotopic neobladder
Results of chimney modification technique in ureterointestinal anastomosis of Hautmann ileal neobladder in bladder cancer
Refluxing chimney versus nonrefluxing LeDuc ureteroileal anastomosis for orthotopic ileal neobladder: A comparative analysis for patients with bladder cancer
The results of radical cystectomy in patients with invasive bladder cancer treated in Department of Urology, Medical University of Gdańsk between 1990-1999 [Wyniki radykalnej cystektomii jako metody leczenia naciekaja̧cego raka pȩcherza moczowego w materiale Kliniki Urologii am w Gdańsku w latach 1990-1999]
Long-term follow-up results of our 10-year ileal loop series and comparison of ureteroileal anastomosis techniques (Bricker and Wallace) [10 Yillik İleal Loop Serimizin Uzun Dönem Takip Sonuçlari ve Üreteroileal Anastomoz Tekniklerinin (Bricker ve Wallace) Karşilaştirilmasi]
Use of external ureteral catheters and internal double J stents in a modified ileal neobladder for continent diversion: A comparative analysis
Long-term functional outcome and late complications of studer's ileal neobladder
Sigmoidorectal (Mainz II) pouch for continent urinary diversion in bladder cancer
A simple and comfortable technique for replacing ureteric stents in patients with strictured uretero-intestinal anastomosis or strictures at the vesico-ureteric junction
Complications of Bricker ileal conduit urinary diversion: Analysis of a series of 246 patients [Complications des urétérostomies cutanées trans-iléales selon Bricker. Analyse d'une série de 246 patients]
Selection and perioperative management of patients undergoing an orthotopic ileal bladder substitution
New serosal lined antireflux ureteroileal implantation technique on a gia stapler detubularised ileal neobladder: Technical considerations and results
Long-term functional and urodynamic results of 50 patients receiving a modified sigmoid neobladder created with a short distal segment
Re: Editorial comment on Y-neobladder: An easy, fast, and reliable procedure [4]
Long-term complications associated with the Indiana pouch urinary diversion in patients with recurrent gynecologic cancers after high-dose radiation
Lower urinary tract reconstruction with ileum in the treatment of gynecologic malignancies
CT urography of urinary diversions with enhanced CT digital radiography: Preliminary experience
Ileal conduit urinary diversion in patients with previous history of abdominal/pelvic irradiation
Percutaneous placement of permanent metal stents for treatment of ureteroenteric anastomotic strictures
Conversion of an incontinent urinary conduit to a continent urinary reservoir (Miami Pouch)
Results of the ureteral reimplantation with serous-lined extramural tunnel in orthotopic ileal W-neobladder
The "B-Bladder" - An ileocolonic neobladder with a chimney: Surgical technique and long-term results
Early and late treatment-related morbidity following radical cystectomy
Y-neobladder: An easy, fast, and reliable procedure
Mucosal fold as a mechanical cause of obstruction in orthotopic ileal neobladder
External-internal nephro-uretero-ileal stents in patients with an ileal conduit: long-term results.
Does bladder preservation (as a surgical principle) lead to retaining bladder function in bladder/prostate rhabdomyosarcoma? Results from Intergroup Rhabdomyosarcoma Study IV
Successful trans-stomal operation for multiple urinary stones occurring in the Indiana continent urinary diversion: A case report
Studer ileal neobladder with radical cystectomy [Raḋikal Sistektomi Sonrasi Studer Ileal Ortotopik Mesane Uygulamasi]
Restorative surgery following combined and extended radical operations on pelvic organs
Long-term results of endoureterotomy and open surgical revision for the management of ureteroenteric strictures after urinary diversion
The urethral Kock pouch: Long-term functional and oncological results in men
Continent urinary tract reconstruction - The Lund experience
Hautmann and Studer orthotopic neobladders: A contemporary experience

## Sheet: Sheet 8.1
Title	Title Embase
Management of a ureteric stricture post ureteroileal anastomosis of a renal transplant
Evaluation of Ureteroenteric Anastomotic Strictures after the Introduction of Robot-Assisted Radical Cystectomy with Intracorporeal Urinary Diversion: Results from a Large Tertiary Referral Center Reply	Uretero-enteric stricture outcomes: secondary analysis of a randomised controlled trial comparing open versus robot-assisted radical cystectomy
Evaluation of Ureteroenteric Anastomotic Strictures after the Introduction of Robot-Assisted Radical Cystectomy with Intracorporeal Urinary Diversion: Results from a Large Tertiary Referral Center Letter	India Ink Tattooing of Ureteroenteric Anastomoses
The twisted diversion: a paralyzing complication	Risk factors for benign ureteroenteric anastomosis strictures in patients undergoing Bricker urinary diversion for bladder cancer
The effects of recreational ketamine cystitis on urinary tract reconstruction - a surgical challenge	A modified ileal conduit technique in patients undergoing radical cystectomy: Single-centre experience
Simplified laparoscopic radical cystectomy with orthotopic ileal neobladder creation in a porcine model	Real-time indocyanine green angiography with the SPY fluorescence imaging platform decreases benign ureteroenteric strictures in urinary diversions performed during radical cystectomy
Robotic repair of post-cystectomy ureteroileal anastomotic strictures: techniques for success	Evaluation of Ureteroenteric Anastomotic Strictures after the Introduction of Robot-Assisted Radical Cystectomy with Intracorporeal Urinary Diversion: Results from a Large Tertiary Referral Center
Robot-assisted surgery for benign distal ureteral strictures: step-by-step technique using the SP(®) surgical system	ROBOTIC VERSUS OPEN CYSTECTOMY WITH ILEAL CONDUIT FOR THE MANAGEMENT OF NEUROGENIC BLADDER: A COMPARATIVE STUDY
Experiences with radical cystectomy combined with urinary diversion by ureteral sigmapouch (Mainz-pouch II) in bladder cancer patients	Use of indocyanine green to minimise uretero-enteric strictures after robotic radical cystectomy
Urinary diversion: 30 years experience of a single centre in Republic of Macedonia	IMPACT OF SELF-CLEAN INTERMITTENT CATHETERIZATION IN ORTHOTOPIC ILAEL NEOBLADDER: FUNCTIONAL OUTCOMES, CONTINENCE STATUS AND URINARY TRACT INFECTIONS
Complications of urinary diversion after radiotherapy	Technique selection of ureteroileal anastomosis in hautmann ileal neobladder with chimney modification: Reliability of patient-based selection strategy and its impact on ureteroentric stricture rate
Annular rectal constriction caused by infiltrating bladder carcinoma: a case report	Impact of radiation on the incidence and management of ureteroenteric strictures: a contemporary single center analysis
The Use of a Polytetrafluoroethylene Membrane-Covered Stent in the Management of Urine Extravasation After Radical Cystectomy and Ileal Conduit Formation	Study of modified technique of ileal neobladder-Frog neobladder
Synchronous panniculectomy with stomal revision for obese patients with stomal stenosis and retraction	Comparing the outcome of ileal conduit and transuretero-cutaneostomy urinary diversion after radical cystectomy: a retrospective cohort study
Giant stone in a Bricker urinary diversion Obstruction uropathy as the presenting form	Evolution in technique of robotic intracorporeal continent catheterizable pouch after cystectomy
Technical features of intestinal ureteroplasty art 6: simultaneous ureteral and bladder substitution	Role of static fluid MR urography in detecting post urinary diversion complications
Laparoscopic radical cystectomy with extracorporeal creation of a "Y" shaped orthotopic ileal neobladder using non-reabsorbable mechanical suture	Abstracts of the BAUS 2017 Annual Scientific Meeting
Prospective study of the results of ureterointestinal anastomosis in 100 patients after the Hautmann ileal neobladder with double chimney	Diabetes and elevated urea level predict for uretero-ileal stricture after radical cystectomy and ileal conduit formation
Strategy in preventing of uretero-intestinal anastomosis strictures in patients with low-pressure intestinal neobladder	Long-term functional outcomes and morbidity of prostate sparing cystectomy versus cystoprostatectomy: A case controlled study
The "B-bladder"-an ileocolonic neobladder with a chimney: surgical technique and long-term results	Functional evaluation of a modified Studer ileal neobladder
Re: Preoperatively Dilated Ureters are a Specific Risk Factor for the Development of Ureteroenteric Strictures after Open Radical Cystectomy and Ileal Neobladder: R E Hautmann, R de Petriconi, A Kahlmeyer, M Enders and B Volkmer J Urol 2017;198:1098-1106	Impact of complications and bladder cancer stage on quality of life in patients with different types of urinary diversions
Endoureterotomy by intraluminal invagination for nonmalignant ureterointestinal anastomotic strictures: description of a new surgical technique and long-term followup	Comparison of hand-assisted laparoscopic and open radical cystectomy for bladder cancer
Ureteric and bladder involvement of deep pelvic endometriosis Value of multidisciplinary surgical management	Magnetic Resonance Urethrography in Comparison to Retrograde Urethrography in Diagnosis of Male Urethral Strictures: Is It Clinically Relevant?
Bilateral Ureteroenteric Strictures: A Case of the "Reverse 7"	Intracorporeal versus extracorporeal urinary diversion after robotic-assisted radical cystectomy: evidence from a systematic review and pooled analysis of observational studies
Placement of dual double-J stents following high-pressure balloon angioplasty for treatment of ureter-ileum bladder anastomosis stricture	Long-term complications associated with the Indiana pouch urinary diversion in patients with recurrent gynecologic cancers after high-dose radiation
Use of double J ureteral stent as an alternative to prevent ureteroileal anastomosis stricture in orthotopic bladder substitution	Comparative analysis of Bricker versus Wallace ureteroenteric anastomosis and identification of predictors for postoperative ureteroenteric stricture
Ileal Neobladder With Mucous Plugs as a Cause of Obstructive Acute Kidney Injury Requiring Emergent Hemodialysis	Uretero-Enteric Anastomotic Stricture Following Radical Cystectomy: A Comparison of Open, Robotic Extracorporeal, And Robotic Intracorporeal Approaches
Ureteral surgery performed by a university gynecologic oncology service	Vaginal repair of nonradiogenic urogenital fistulas
The use of laser technology for the treatment of ureterointestinal stenosis	Comparison of renal function after open radical cystectomy, extracorporeal robot assisted radical cystectomy, and intracorporeal robot assisted radical cystectomy
Combined endoscopic resolution of iatrogenic stricture in an ureterosigmoidostomy	Internal versus external ureteric stents for uretero-ileal anastomosis after laparoscopic radical cystectomy with orthotopic neobladder: A prospective comparative study
Restorative surgery after combined and extensive radical operations on pelvic organs	Results of chimney modification technique in ureterointestinal anastomosis of Hautmann ileal neobladder in bladder cancer
Re: Ureteroenteric anastomotic strictures after radical cystectomy--does operative approach matter?: C B Anderson, T M Morgan, S Kappa, D Moore, P E Clark, R Davis, D F Penson, D A Barocas, J A Smith, Jr, M S Cookson and S S Chang J Urol 2013; 189: 541-547	Uretero-enteric Strictures After Robot Assisted Radical Cystectomy: Prevalence and Management Over Two Decades
A modified ileal conduit technique in patients undergoing radical cystectomy: Single-centre experience	Management of hydronephrosis after radical cystectomy and urinary diversion for bladder cancer: A single tertiary center experience
India Ink Tattooing of Ureteroenteric Anastomoses	Ureteroileal anastomosis stricture after urinary diversions performed by open, laparoscopic and robotic approaches Incidence and management in a tertiary care center
Uretero-enteric Strictures After Robot Assisted Radical Cystectomy: Prevalence and Management Over Two Decades	Is it necessary to perform a retrosigmoid transposition of the left ureter in Bricker Ileal Conduit surgery?
Robot-assisted laparoscopic cystectomy with non-continent urinary diversion for neurogenic lower urinary tract dysfunction: Midterm outcomes	Postoperative outcomes of Fast-Track-enhanced recovery protocol in open radical cystectomy: comparison with standard management in a high-volume center and Trifecta proposal
Optimizing decision-making process of benign uretero-enteric anastomotic stricture treatment after radical cystectomy	Robotic Assisted Repair of Post-Ileal Conduit Parastomal Hernia: Technique and Outcomes
Initial experience with 161 extraperitoneal laparoscopic radical cystectomy procedures: Comparison with transabdominal laparoscopic radical cystectomy	Three-port approach vs standard laparoscopic radical cystectomy with an ileal conduit: a single-centre retrospective study
The perioperative and long-term outcomes of patients with variant histology bladder cancer undergoing radical cystectomy: A propensity score-matched analysis with pure urothelial carcinoma [Resultados perioperatorios y oncológicos a largo plazo de los pacientes con variantes histológicas de cáncer vesical sometidos a cistectomía radical: un análisis de emparejamiento por índices de propensión con…	The Pull-through Anastomosis of Ureter to Enteric Conduit (PAUTEC): A Novel Technique for Urinary Diversion
Is Anti-Reflux Anastomosis an Advantage in an Orthotopic Ileal Neobladder? A Systematic Review and Meta-Analysis	Complication rate after cystectomy following pelvic radiotherapy: an international, multicenter, retrospective series of 682 cases
Initial Experience With Extraperitoneal Laparoscopic Radical Cystectomy With Pelvic Organ-Preserving and Orthotopic Neobladder Techniques for Bladder Cancer in Female Patients	Does the site of the orthotopic neobladder outlet matter? A prospective randomized comparative study
Preliminary Surgical Outcomes After Single Incision Robotic Cystectomy (SIRC)	Natural History, Predictors and Management of Ureteroenteric Strictures after Robot Assisted Radical Cystectomy
The cause analysis of benign uretero-ileal anastomotic stricture after radical cystectomy and urinary diversion	Comparative impact of continent and incontinent urinary diversion on long-term renal function after radical cystectomy in patients with preoperative chronic kidney disease 2 and chronic kidney disease 3a
Efficacy and Safety of the “Trisection Method” Training System for Robot-Assisted Radical Cystectomy at a Single Institution in Japan	Functional and clinical outcome of ileal (Studer) neo-bladder reconstruction: Single centre experience from Pakistan
Robotic versus open cystectomy with ileal conduit for the management of neurogenic bladder: a comparative study	To stent or not to stent perioperatively the ureteroileal anastomosis of ileal orthotopic bladder substitutes and ileal conduits? Results of a prospective randomized trial
Is it necessary to perform a retrosigmoid transposition of the left ureter in Bricker Ileal Conduit surgery?	Ureterointestinal strictures following Bricker ileal conduit: Management via a percutaneous approach
Uretero-enteric stricture outcomes: secondary analysis of a randomised controlled trial comparing open versus robot-assisted radical cystectomy	Urinary diversions for benign and oncologic indications: What did we learn about short term complications in the last 24 months?
Complications in urological surgery: Bladder surgery [Les complications chirurgicales en urologie adulte : chirurgie de la vessie]	Perioperative Outcomes of Robot-Assisted Radical Cystectomy with Intracorporeal Versus Extracorporeal Urinary Diversion
Diagnostic Urology, Urinary Diversion and Perioperative Care
Management of hydronephrosis after radical cystectomy and urinary diversion for bladder cancer: A single tertiary center experience	Perioperative and oncological outcomes of laparoscopic radical cystectomy with intracorporeal versus extracorporeal ileal conduit: A matched-pair comparison in a multicenter cohort in Japan
Patient Selection and Outcomes of Urinary Diversion	Oncologic outcome after laparoscopic radical cystectomy without neoadjuvant or adjuvant therapy with a median follow-up of 32 months
Robotic-Assisted Lower Genitourinary Tract Reconstruction	Ureteroileocecal Appendicostomy Based Urinary Reservoir in Irradiated and Nonirradiated Patients
Robot-Assisted Laparoscopic Radical Cystectomy and Modified Y-Shaped Ileal Orthotopic Neobladder Reconstruction	Is the incidence of uretero-intestinal anastomotic stricture increased in patients undergoing radical cystectomy with previous pelvic radiation?
A commentary on “Ureteral stents cannot decrease the incidence of ureteroileal anastomotic stricture and leakage: A systematic review and meta-analysis” (Int J Surg 2021;93:106058)	Evaluation of direct versus non-refluxing technique and functional results in orthotopic Y-ileal neobladder after 12 years of follow upInvestigation
Comparative analysis of Bricker versus Wallace ureteroenteric anastomosis and identification of predictors for postoperative ureteroenteric stricture	A Comparison of the Bricker Versus Wallace Ureteroileal Anastomosis in Patients Undergoing Urinary Diversion for Bladder Cancer
Variables affecting quality of life after Radical cystectomy and neobladder substitution: Egyptian National Cancer Institute experience [Variables affectant la qualité de vie après une cystectomie radicale et une substitution néovésicale : expérience de l'Institut national Egyptien du cancer]	Robotic vs open surgical management of ureteroenteric anastomotic strictures: technical modifications to enhance success
Robotic Repair of Ureteroenteric Stricture Following Radical Cystectomy: A Multi-Institutional Experience	Long-Term Renal Function Following Radical Cystectomy for Bladder Cancer
Cystectomy and ileal conduit for neurogenic bladder: Comparison of the open, laparoscopic and robotic approaches	Cystectomy and ileal conduit for neurogenic bladder: Comparison of the open, laparoscopic and robotic approaches
Long-Term Renal Function Following Radical Cystectomy for Bladder Cancer	Survival outcomes following radical cystectomy in patients with prior pelvic radiation for prostate cancer: A matched cohort analysis
Modification of the Indiana Pouch Ileo-Caecal Cutaneous Continent Urinary Diversion: Tubular Ileal Afferent Limb for Ureteral Anastomosis Has Low Stricture Rate and Allows Ileal Ureter Replacement	Feasibility of expert and crowd-sourced review of intraoperative video for quality improvement of intracorporeal urinary diversion during robotic radical cystectomy
Early Warning Models to Predict the 90-Day Urinary Tract Infection Risk After Radical Cystectomy and Urinary Diversion for Patients With Bladder Cancer	Technique selection of Bricker or Wallace ureteroileal anastomosis in ileal conduit urinary diversion: A strategy based on patient characteristics
Management of osteomyelitis of the pubic symphysis following urinary fistula in patients with radiation-induced urethral strictures after prostate cancer treatment	Seminal-sparing cystectomy: Technical evolution and results over a 20-year period
X-RAY ENDOSCOPIC TREATMENT IN PATIENTS WITH URETERAL ANASTOMOTIC OBLITERATION AFTER ORTHOTOPIC NEOBLADDER FORMATION
Contemporary management of benign uretero-enteric strictures after cystectomy: a systematic review	Orthotopic neobladder reconstruction after radical cystectomy in patients with a solitary functioning kidney: Clinical outcome and evaluation
Successful Multidisciplinary Repair of Severe Bilateral Uretero-Enteric Stricture with Inflammatory Reaction Extending to the Left Iliac Artery, after Robotic Radical Cystectomy and Intracorporeal Ileal Neobladder	Long-term urodynamic and functional analysis of orthotopic "W" ileal neobladder following radical cystectomy
Evaluation of Ureteroenteric Anastomotic Strictures after the Introduction of Robot-Assisted Radical Cystectomy with Intracorporeal Urinary Diversion: Results from a Large Tertiary Referral Center Letter	Long-term effects of ileal conduit urinary diversion on upper urinary tract in bladder cancer
Evaluation of Ureteroenteric Anastomotic Strictures after the Introduction of Robot-Assisted Radical Cystectomy with Intracorporeal Urinary Diversion: Results from a Large Tertiary Referral Center Reply	Near-infrared fluorescence imaging of ureters with intravenous indocyanine green during radical cystectomy to prevent ureteroenteric anastomotic strictures
Survival outcomes following radical cystectomy in patients with prior pelvic radiation for prostate cancer: A matched cohort analysis	Results of the ureteral reimplantation with serous-lined extramural tunnel in orthotopic ileal W-neobladder
Evaluating the impact of the learning curve on the perioperative outcomes of robot-assisted radical cystectomy with intracorporeal urinary diversion [Análisis del impacto de la curva de aprendizaje de la cistectomía radical asistida por robot con derivación urinaria intracorpórea sobre los resultados perioperatorios]	Ureteroenteric Anastomotic Strictures Following Robotic Radical Cystectomy: Extracorporeal Versus Intracorporeal Approaches in the Indocyanine Green Era
Ureteroileal anastomosis stricture after urinary diversions performed by open, laparoscopic and robotic approaches Incidence and management in a tertiary care center [Estenosis de la anastomosis ureteroileal en derivaciones urinarias realizadas mediante abordaje abierto, laparoscópico y robótico Incidencia y manejo en un centro de tercer nivel]	Effect of intracorporeal urinary diversion on the incidence of benign ureteroenteric stricture after cystectomy
Retrosigmoid ileal conduit without transposition of the left ureter after open radical cystectomy for bladder cancer	Updates on Robotic Intracorporeal Urinary Diversions
Neuroendocrine tumor causing ureteral obstruction in a patient with prior ileal conduit
Three-port approach vs standard laparoscopic radical cystectomy with an ileal conduit: a single-centre retrospective study	Simultaneous antegrade and retrograde endoscopic treatment of non-malignant ureterointestinal anastomotic strictures following urinary diversion
Robotic Assisted Repair of Post-Ileal Conduit Parastomal Hernia: Technique and Outcomes	Is continent cutaneous urinary diversion a suitable alternative to orthotopic bladder substitute and ileal conduit after cystectomy?
Impact of radiation on the incidence and management of ureteroenteric strictures: a contemporary single center analysis	Refluxing chimney versus nonrefluxing LeDuc ureteroileal anastomosis for orthotopic ileal neobladder: A comparative analysis for patients with bladder cancer
Perioperative Outcomes of Robot-Assisted Radical Cystectomy with Intracorporeal Versus Extracorporeal Urinary Diversion	Sigmoidorectal (Mainz II) pouch for continent urinary diversion in bladder cancer
Comparing the outcome of ileal conduit and transuretero-cutaneostomy urinary diversion after radical cystectomy: a retrospective cohort study	The Pull-through Anastomosis of Ureter to Enteric Conduit (PAUTEC): A Novel Technique for Urinary Diversion:: Surgical Techniques in Urology
Radical cystectomy: A review of techniques, developments and controversies
Management of upper urinary tract problems after radical cystectomy for urothelial carcinoma: Tips and tricks	Ureteroileal bypass: a new technic to treat ureteroenteric strictures in urinary diversion
Urinary diversions for benign and oncologic indications: What did we learn about short term complications in the last 24 months?	Management of Ureteroenteric Stricture: Predictive Modeling to Compare Cost
The Pull-through Anastomosis of Ureter to Enteric Conduit (PAUTEC): A Novel Technique for Urinary Diversion	External stent versus double J drainage in patients with radical cystectomy and orthotopic urinary diversion: A randomized controlled trial
Incidence, etiology, prevention and management of ureteroenteric strictures after robot-assisted radical cystectomy: A review of published evidence and personal experience	Total bladder and posterior urethral reconstruction: Salvage technique for defunctionalized bladder with recalcitrant posterior urethral stenosis
Technique selection of ureteroileal anastomosis in hautmann ileal neobladder with chimney modification: Reliability of patient-based selection strategy and its impact on ureteroentric stricture rate	Ileal Conduit as the Standard for Urinary Diversion After Radical Cystectomy for Bladder Cancer
A gravity-assisted approach to the management of urinary diversion: 99mTc-MAG3 diuresis renography with F + 10(sp) method	Neovesical-urethral anastomotic stricture after orthotopic urinary diversion: Presentation and management
Robot-Assisted Cystectomy and Ileal Conduit for Neurogenic Bladder: Comparison of Extracorporeal vs Intracorporeal Urinary Diversion	EUS-guided FNA for the diagnosis of recurrent bladder cancer through the ileal conduit: a novel approach
Ureteral stents cannot decrease the incidence of ureteroileal anastomotic stricture and leakage: A systematic review and meta-analysis	New serosal lined antireflux ureteroileal implantation technique on a gia stapler detubularised ileal neobladder: Technical considerations and results
Feasibility and safety of retrograde radical cystectomy under combined spinal and epidural anesthesia in high-risk and elderly patients a single surgeon experience
Ureteral Arterial Fistula – A Role for Open Operation in the 21st Century	Use of external ureteral catheters and internal double J stents in a modified ileal neobladder for continent diversion: A comparative analysis
Salvage cystectomy and ileal conduit urinary diversion as a last-line option for benign diseases—perioperative safety and postoperative health-related quality of life	Early and late treatment-related morbidity following radical cystectomy
A new technique in the treatment of ureteroenteric anastomosis stricture: Repair of ureteroenteric anastomosis stricture with low lombotomy incision (retroperitoneal approach)	Detailed Analysis of Urinary Tract Infections after Robot-Assisted Radical Cystectomy
Complex ureteral reconstruction in kidney transplantation	Retrosigmoid Versus Traditional Ileal Conduit for Urinary Diversion After Radical Cystectomy
Percutaneous Neoanastomosis Creation for an Ileal Conduit Ureteroenteric Occlusion using Radiofrequency Guidewire and Snare Target Technique	Segmental ureteroileal conduit resection for the treatment of distal upper urinary tract recurrence of bladder cancer following cystectomy
Effect of intracorporeal urinary diversion on the incidence of benign ureteroenteric stricture after cystectomy	The devastated bladder outlet: Treatment options
Comparison of renal function after open radical cystectomy, extracorporeal robot assisted radical cystectomy, and intracorporeal robot assisted radical cystectomy	The effect of length of ureteral resection on benign ureterointestinal stricture rate in ileal conduit or ileal neobladder urinary diversion following radical cystectomy
Endoscopic Procedures in the Treatment of Ureteroenteric Anastomotic Strictures: A Systematic Review and Meta-Analysis	Radical Cystectomy for Bladder Cancer in Patients with and Without a History of Pelvic Irradiation: Survival Outcomes and Diversion-related Complications
Evaluation of Ureteroenteric Anastomotic Strictures after the Introduction of Robot-Assisted Radical Cystectomy with Intracorporeal Urinary Diversion: Results from a Large Tertiary Referral Center	Robot-assisted intracorporeal ileal conduit urinary diversion
Ureteroenteric anastomosis in orthotopic neobladder creation: do urinary tract infections impact stricture rate?	Urinary retention after orthotopic neobladder substitution in females
Functional results of hautmann neobladder with chimney modifcation and wallace ureteroileal anastomosis: initial experience with 22 patients
Intracorporeal Urinary Diversion in Robotic Radical Cystectomy	Robot-assisted intracorporeal ileal conduit: Marionette technique and initial experience at Roswell Park Cancer Institute
Safety of decreasing ureteral stent duration following radical cystectomy	Parasites of urological importance
Techniques of Robotic Urinary Tract Reconstruction: A Complete Approach	Evaluation of Ureterointestinal Anastomosis: Wallace vs Bricker
Urinary diversions for radical cystectomy: a review of complications and their management	A randomized study comparing an antireflux system with a direct ureteric anastomosis in patients with orthotopic ileal neobladders
Robotic-assisted genitourinary reconstruction: current state and future directions
Cumulative incidence of ureteroenteric strictures after radical cystectomy in a population-based Swedish cohort
Surgical technique of uretero-ileal anastomosis in patients with bilateral duplex ureters undergoing radical cystectomy and ileal conduit urinary diversion: initial experience
Current evidence for robotic surgery in radical cystectomy
Study of modified technique of ileal neobladder-Frog neobladder
Long-Term Outcomes of Laser Incision and Triamcinolone Injection for the Management of Ureteroenteric Anastomotic Strictures
Complications of ileal conduits after radical cystectomy: Interven-tional radiologic management
Combined antegrade and retrograde endoscopic treatment of complete ureteroenteric obstruction following cystectomy with ileal conduit: A case report
intracorporeal versus extracorporeal urinary diversion after robotic-assisted radical cystectomy: evidence from a systematic review and pooled analysis of observational studies
Laparoscopic radical cystectomy with extracorporeal urinary diversion: an Italian single-center experience with 10-year outcomes
Intracorporeal urinary diversion during robot-assisted radical cystectomy using indocyanine green
Predictors of Benign Ureteroenteric Anastomotic Strictures After Radical Cystectomy and Urinary Diversion
Uretero-Enteric Anastomotic Stricture Following Radical Cystectomy: A Comparison of Open, Robotic Extracorporeal, and Robotic Intracorporeal Approaches
Near-infrared Fluorescence Imaging of Ureters With Intravenous Indocyanine Green During Radical Cystectomy to Prevent Ureteroenteric Anastomotic Strictures
Initial clinical experience and follow-up outcomes of treatment for ureteroileal anastomotic stricture with Allium coated metal ureteral stent
Complication rate after cystectomy following pelvic radiotherapy: an international, multicenter, retrospective series of 682 cases
Robotic vs open surgical management of ureteroenteric anastomotic strictures: technical modifications to enhance success
A systematic review and meta-analysis of the long-term outcomes of ileal conduit and orthotopic neobladder urinary diversion
Comparison of a significant decline in the glomerular filtration rate between ileal conduit and ileal neobladder urinary diversions after radical cystectomy: A propensity score-matched analysis
Perioperative and oncological outcomes of laparoscopic radical cystectomy with intracorporeal versus extracorporeal ileal conduit: A matched-pair comparison in a multicenter cohort in Japan
Arterioureteral Fistula in the Setting of an Indwelling Ureteral Stent, Ileal Conduit and History of Pelvic Radiation
Modified wallace anastomotic technique reduces ureteroenteric stricture rates after ileal conduit urinary diversion
Robotic radical cystectomy with intracorporeal urinary diversion: Beyond the initial experience
Long-term evaluation of modified orthotopic Y-shaped ileal neobladder (Tanta pouch) with left retro-colic chimney
The mystery of the ureteric stent in the lumen of the terminal ileum
The feasibility and efficacy of total laparoscopic radical cystectomy with intracorporeal Xing's orthotopic neobladder
Persistent, long-term risk for ureteroenteric anastomotic stricture formation: The case for long term follow-up
Pelvic fracture urethral injuries associated with rectal injury: A review of acute and definitive urologic and bowel management with long term outcomes
A Population-based Study of Ureteroenteric Strictures After Open and Robot-assisted Radical Cystectomy
Analysis of influencing factors of ureteral anastomotic stenosis following urinary diversion after laparoscopic radical cystectomy
Characterization of a learning curve for robotic cystectomy with intracorporeal urinary diversion at two institutions using the cumulative sum (CUSUM) method
Internal double-J stent was associated with a lower incidence of ureteroileal anastomosis stricture than external ureteral catheter for patients undergoing radical cystectomy and orthotopic neobladder: A systematic review and meta-analysis
Urinary diversions: a primer of the surgical techniques and imaging findings
End-to-end ureteroureteroanastomosis with unilateral nephrostomy: revival of a forgotten technique suitable for a modern context?
Robot-assisted repair for ureteroileal anastomosis stricture after cystectomy: technical points
Iliac-Ileal Conduit Fistula
Internal hernia from the interureteric space after robot-assisted radical cystectomy and urinary diversion: Two case reports
Robot-assisted Vescica Ileale Padovana: A New Technique for Intracorporeal Bladder Replacement Reproducing Open Surgical Principles
Use of indocyanine green to minimise uretero-enteric strictures after robotic radical cystectomy
Comparison of perioperative outcomes and complications of robot assisted radical cystectomy with extracorporeal vs intracorporeal urinary diversion [Comparación de los resultados perioperatorios de la cistectomía radical asistida por robot con derivación urinaria extracorpórea vs intracorpórea]
A new modification of tubeless cutaneous ureterostomy following radical cystectomy
Effect of treatment modality on long term renal functions in patients with muscle invasive bladder cancer
Neovejiga ortotópica intracorpórea: ¿Por qué no hacerlo? [Intracorporeal orthotopic neobladder formation: Why not to do it?]
Robot-assisted surgery for benign distal ureteral strictures: step-by-step technique using the SP ® surgical system
Long-term changes in renal function, blood electrolyte levels, and nutritional indices after radical cystectomy and ileal conduit in patients with bladder cancer
Safe transition from extracorporeal to intracorporeal urinary diversion following robot-assisted cystectomy: a recipe for reducing operative time, blood loss and complication rates
Re: Lessons from 151 Ureteral Reimplantations for Postcystectomy Ureteroenteric Strictures: A Single-Center Experience over a Decade
Retrosigmoid Versus Traditional Ileal Conduit for Urinary Diversion After Radical Cystectomy
Real-time indocyanine green angiography with the SPY fluorescence imaging platform decreases benign ureteroenteric strictures in urinary diversions performed during radical cystectomy
Predictors of postoperative complications after robot-assisted radical cystectomy with extracorporeal urinary diversion
Response to editorial comment "A retrosigmoid ileal conduit might prevent ureteroileal anastomotic stricture after ileal conduit diversion"
A prospective study of the utility of a routine ‘loopogram’ at three months for the early detection of anastomotic stricture post-cystectomy and conduit urinary diversion
Management of ureteric duplications identified during robotic cystectomy and intracorporeal urinary diversion
Impact of Thermo-Expandable Memokath Ureteral Stent on Renal Function in the Management of Ureteroileal Anastomotic Stricture
Bilateral Ureteroenteric Strictures: A Case of the “Reverse 7”
Complications within 90 days after radical cystectomy for bladder cancer: results of a multicenter prospective study in Japan
Ureteric stricture rates and management after robot-assisted radical cystectomy: a single-centre observational study
Re: Preoperatively Dilated Ureters are a Specific Risk Factor for the Development of Ureteroenteric Strictures after Open Radical Cystectomy and Ileal Neobladder: R E Hautmann, R de Petriconi, A Kahlmeyer, M Enders and B Volkmer J Urol 2017; 198: 1098–1106
Radical cystectomy and urinary diversion—what is important ? [Radikale Zystektomie und Harnableitung – worauf kommt es an?]
Does the site of the orthotopic neobladder outlet matter? A prospective randomized comparative study
Ureteroileal bypass: A new technic to treat ureteroenteric strictures in urinary diversion
Updates on Robotic Intracorporeal Urinary Diversions
Urosymphyseal Fistulas Resulting From Endoscopic Treatment of Radiation-induced Posterior Urethral Strictures
Clinical utility of upper urinary tract reconstruction by ileal-ureter substitution
The effects of recreational ketamine cystitis on urinary tract reconstruction – a surgical challenge
Surgical Complications of Urinary Diversion
Robotic Cystectomy with Intracorporeal Urinary Diversion: Review of Current Techniques and Outcomes
Male Neobladder
Transuretero ureterostomy: Current state of the problem and its place in oncological urology
Preoperatively Dilated Ureters are a Specific Risk Factor for the Development of Ureteroenteric Strictures after Open Radical Cystectomy and Ileal Neobladder
Feasibility of expert and crowd-sourced review of intraoperative video for quality improvement of intracorporeal urinary diversion during robotic radical cystectomy
Long-term third-party assessment of results after continent cutaneous diversion with Lundiana pouch
Natural History, Predictors and Management of Ureteroenteric Strictures after Robot Assisted Radical Cystectomy
Simultaneous antegrade and retrograde endoscopic treatment of non-malignant ureterointestinal anastomotic strictures following urinary diversion
Ureteroenteric anastomotic revision as initial management of stricture after urinary diversion
Reconstructive Management Options of Delayed Complications Following Bladder Outlet Surgery
Intentional Omission of Ureteral Stents During Robotic-assisted Intracorporeal Ureteroenteric Anastomosis: Is It Safe and Feasible?
Outcomes Following First-line Endourologic Management of Ureteroenteric Anastomotic Strictures After Urinary Diversion: A Single-center Study
Biphasic decline in renal function after radical cystectomy with urinary diversion
Antegrade repositioning of Memokath stent in malignant ureteroileal anastomotic stricture
Diabetes and elevated urea level predict for uretero-ileal stricture after radical cystectomy and ileal conduit formation
Lessons from 151 ureteral reimplantations for postcystectomy ureteroenteric strictures: A single-center experience over a decade
Urological complications after cystectomy as part of pelvic exenteration are higher than that after cystectomy for primary bladder malignancy
A study of intestinal complications arising from urinary diversion
Combined endoscopic resolution of iatrogenic stricture in an ureterosigmoidostomy [Resolución endoscópica combinada de una estenosis yatrógena en una ureterosigmoidostomía]
Treatment of ureteral anastomotic strictures with reimplantation and survival after cystectomy and urinary diversion
Management of Ureteroenteric Stricture: Predictive Modeling to Compare Cost
Evaluation of conservative approach in the management of ureteroenteric strictures following radical cystectomy with Bricker ileal conduit: a single-center experience
Malignant ureteroenteric anastomotic stricture following radical cystectomy with urinary diversion: Patterns, risk factors, and outcomes
Patients with an Orthotopic Low Pressure Bladder Substitute Enjoy Long-Term Good Function
External stent versus double J drainage in patients with radical cystectomy and orthotopic urinary diversion: A randomized controlled trial
Functional evaluation of a modified Studer ileal neobladder
Robotic cystectomy and intracorporeal stoma formation: Robotic management of ureteric strictures
Getting out of a tight spot: An overview of ureteroenteric anastomotic strictures
Long-term Functional, Urodynamic, and Metabolic Outcome of a Modified Orthotopic Neobladder Created With a Short Ileal Segment: Our 5-year Experience
Perioperative and long-term surgical complications for the Indiana pouch and similar continent catheterizable urinary diversions
Internal versus external ureteric stents for uretero-ileal anastomosis after laparoscopic radical cystectomy with orthotopic neobladder: A prospective comparative study
The Long-Term Follow-Up and Complications Associated with Urinary Diversion in the Cancer Survivor
Reply by authors
Reoperations following robot-assisted radical cystectomy: A decade of experience
Cystectomy and urinary diversion for the management of a devastated lower urinary tract following prostatic cryotherapy and/or radiotherapy
Studer orthotopic neobladder: A modified surgical technique
Segmental ureteroileal conduit resection for the treatment of distal upper urinary tract recurrence of bladder cancer following cystectomy
Febrile urinary tract infection after radical cystectomy and ileal neobladder in patients with bladder cancer
Critical Analysis of Hospital Readmission and Cost Burden after Robot-Assisted Radical Cystectomy
Use of the Memokath Urethral Stent in the management of ileal conduit stomal stenosis
Continent cutaneous diversion
Long-term complications of urinary diversion
Is continent cutaneous urinary diversion a suitable alternative to orthotopic bladder substitute and ileal conduit after cystectomy?
An improved technique for bladder cancer: Pure laparoscopic radical cystectomy with orthotopic U-shape ileal neobladder using titanium staples
Robot-assisted intracorporeal pyramid neobladder
Robotic intracorporeal continent cutaneous urinary diversion: Primary description
The "i-Pouch": Results of a new ileal neobladder technique
10 YEARS' EXPERIENCE IN USING DIRECT URETEROINTESTINAL ANASTOMOSIS IN URINARY INTESTINAL DIVERSION AFTER RADICAL AND SIMPLE CYSTECTOMY
The devastated bladder outlet: Treatment options
Ureteroenteric Strictures after Open Radical Cystectomy and Urinary Diversion: The University of Southern California Experience
Radical Cystectomy for Bladder Cancer in Patients with and Without a History of Pelvic Irradiation: Survival Outcomes and Diversion-related Complications
Comparative impact of continent and incontinent urinary diversion on long-term renal function after radical cystectomy in patients with preoperative chronic kidney disease 2 and chronic kidney disease 3a
Trends in renal function after radical cystectomy and ileal conduit diversion: New insights regarding estimated glomerular filtration rate variations
Bricker versus Wallace anastomosis: A meta-analysis of ureteroenteric stricture rates after ileal conduit urinary diversion
Total bladder and posterior urethral reconstruction: Salvage technique for defunctionalized bladder with recalcitrant posterior urethral stenosis
Robot-assisted radical cystectomy: Extracorporeal vs intracorporeal urinary diversion
The effect of length of ureteral resection on benign ureterointestinal stricture rate in ileal conduit or ileal neobladder urinary diversion following radical cystectomy
Laparoscopic radical cystectomy with intracorporeal orthotopic ileal neobladder: Technique and clinical outcomes
Functional and clinicopathologic outcomes using a modified vescica ileale padovana technique
[truncated: 158 more rows]

## Sheet: Sheet 8.2
Title	Title Embase
Management of a ureteric stricture post ureteroileal anastomosis of a renal transplant
[truncated: 380 more rows]

## Sheet: No duplicates
Title	Source
[truncated: 395 more rows]
