# Supplementary material for: Systematic review comparing uretero-enteric stricture rates between open cystectomy with ileal conduit, robotic cystectomy with extra-corporeal ileal conduit and robotic cystectomy with intra corporeal ileal conduit formation
Source: J Robot Surg. 2024 Feb 28;18(1):100. doi: 10.1007/s11701-024-01850-9 (PMC10899269; doi:10.1007/s11701-024-01850-9)
Supplement: Supplementary file 2 — Supplementary file2 (XLSX 17 KB) [file 11701_2024_1850_MOESM2_ESM.xlsx]

## Sheet: Total
Study	Pubmed ID	Year published	Country	Journal	Author names	Study type	Enrolment dates	Total patients	OPEN patients	ERARC patients	IRARC patients	Strictures	Total ureters	Length of follow up	M/F	Age	Co-morbids	Radiotherapy	Indication	operation (O,iR,eR)	Stricture dx (imaging)	Bricker	Wallace	LEFT	RIGHT	B/L	Transplant ureter	benign	Nephrostomy/ ureter stent	Ureter re-implantation	time to stricture (months)
K.J. Ericson	32653565	2020	USA	Laparoscopy and robotics	Kyle J Ericson et al.	Single centre retrospective review	January 2011-May 2018	968	279	382	307	109									Hydro confriemd by functional imaging, or unexlained hydro with loss of parenchyma	968		55	34	19	1	109	79	20	4.67
Z Lone	33036904	2020	USA	Urologic Oncology	Zaem Lone et al.	Single centre retrospective review	2010- 2018	644	193	260	191	103									not described							103
K.S. Faraj	33594730	2021	USA	International Journal of Urology	Kassem S Faraj et al.	Single centre retrospective review	01/01/2007 to 01/01/2018	573	337	197	39	47									Hydro radiologically and obstruction at level of anastsmosis	402	170	24	21	2		47	39	7	5
								2185	809	839	537	259										1370	170	79	55	21	1	259	118	27	9.67

## Sheet: eRARC
Study	Total patients	time to stricture	Length of follow up	M/F	Age	Co-morbids	BMI	Smoker	Radiotherapy/NEOADJUVANT TX	Op length	Indication	Ileal conduit	NB	IP	Other diversion	Bricker	Wallace	Stricture dx (imaging)	side of stricture	total stricture	benign	malignent	intervention	time to stricture
Erikson	382	4.7 (2.1-10.4)	10.6(3.5-27.8)	m319, f63	69.7 (63.1-75.3)	CC-3(2-4)	28.1(25-31.7)	282	141		malignancy	273	44	64	1	382	0	hydronephrosis with functional evidence of obstruction. Also if loss of renal parenchyma + hydro & no other explanation	L19,R13,B/L 11	46	43	3	36	4.7 (2.1-10.4)
Lone	260			m223, f37	67+/-10	CCI3.4+/-1.628.7+/-5.5	28.7		98 (Chemo)	443.4	Malignancy	172	38	50	0					42	42
Faraj	197	5	70 (31-119)		71 (66-77)	CCI-3(2-4)	27.4(24.9-30.7)		R20,C79	367	NM23,Ca-174	164	33	0	0	138	58			19	19			5
	839	4.7	80.6	543m	69.2	3.1	28		338			609	115	114	1	520				107	104			9.7

## Sheet: Open
Study	Total patients	Time to stricture	Total ureters	Length of follow up	M/F	Age	Co-morbids	BMI	Smokers	Radiotherapy/Neoadjuvant tx	Op length	Indication	operation (O,iR,eR)	NB	IP	CC	Bricker	Wallace	Stricture dx (imaging)	side of stricture	Total strictures	Benign stricture	malignant stricture	Intervention	Time to stricture
Erikson	279	4.5 (1.93-17.8)		22(8.2-45.8)	m=233,f=46	69.4(62.2-75.7)	cci 3(2-4)	27.5 (24.8-31.0)	201	85		malignancy	210	41	27	1	279		hydronephrosis with functional evidence of obstruction. Also if loss of renal parenchyma + hydro & no other explanation	L14, R9, B/L1, Other-1	33	26	7	24	4.5 (1.93-17.8)
Lone	193				m164,f29	67+/-9	cci-3.3+/-1.8	28.6+/-5.5		66(chemo)	343.5	malignancy	137	34	22	0					25	25
Faraj	337	5		55(28-89)		71(64-77)	CCI-3(2-4)	28.1(24.3-31.7)		r53,c106	300	NM-38, Ca-299	295	42	0	0	249	88			27	27			5
	809	9.5		77	397m	69.1	3.1	28		310			642	117	49	1	528					78			9.5

## Sheet: iRARC
Study	Total patients	Total ureters	Length of follow up	M/F	Age	Co-morbids	BMI	Smoker	Radiotherapy	Op time	Indication	IC	NB	IP	Bricker/Wallace	Wallace	Stricture dx (imaging)	side of stricture	total strictures	benign	malignant	intervention	time to stricture
Erikson	307		18.3(6.2-40)	M238,F69	68.9	CCI-3(2-4)	27.5(24-30.9)	224	110		Malignancy	261	40	6	307	0	hydronephrosis with functional evidence of obstruction. Also if loss of renal parenchyma + hydro & no other explanation	L22,R12,B/L-6	45	40	5	37	5.1 (2.2-10.4)
Lone	191			m147,f44	67+/-11	CCI3.4+/-1.7	28.6+/-6.0		69(Chemo)	412.4	malignancy	152	39	0						36
Faraj	39		71 (42-96)		76(73-81)	CCI-5(4-5)	27(24.4-32)		R10,C9	359	NM-7, Ca32	37	2	0	15	24			1	1			10
	537		89.3	385m	70.6	3.8	27.7		198			450	81	6	322	24				77			15.1
